# Supplementary material for: Fructose-1,6-bisphosphate aldolase encoded by a core gene of Mycoplasma hyopneumoniae contributes to host cell adhesion
Source: Vet Res. 2018 Nov 19;49:114. doi: 10.1186/s13567-018-0610-2 (PMC6245935; doi:10.1186/s13567-018-0610-2)
Supplement: Supplementary file 1 — Additional file 1. Protein–protein interaction network. Network analysis of novel differentially abundant proteins and known putative virulence factors of M. hyopneumoniae by String database. [file 13567_2018_610_MOESM1_ESM.xls]

## Sheet: string_interactions
#node1	node2	combined_score
DnaK	GrpE	0.998
GAPDH	FBA	0.997
DnaK	GAPDH	0.895
LDH	FBA	0.891
FBA	GrpE	0.858
LDH	GAPDH	0.828
EF-Tu	DnaK	0.817
PepA	SipS	0.787
Apt	SipS	0.786
PepA	DnaK	0.781
PepA	Apt	0.776
LDH	DnaK	0.768
EF-Tu	GAPDH	0.753
GAPDH	GrpE	0.727
EF-Tu	LDH	0.716
PepA	GAPDH	0.707
PepA	LDH	0.695
EF-Tu	PepA	0.689
Apt	DnaK	0.658
Apt	GrpE	0.603
PepA	MHJ_0125	0.598
P146	P135	0.595
MHJ_0264	P116	0.593
GAPDH	SipS	0.582
EF-Tu	GrpE	0.58
EF-Tu	FBA	0.568
P159	P216	0.557
DnaK	FBA	0.557
EF-Tu	SipS	0.533
LDH	SipS	0.531
PepA	GrpE	0.529
MHJ_0125	GAPDH	0.521
MHJ_0125	SipS	0.511
MnuA	FBA	0.493
P135	P216	0.48
P46	LDH	0.48
DnaK	SipS	0.472
LDH	GrpE	0.464
LDH	MHJ_0125	0.463
MnuA	EF-Tu	0.461
EF-Tu	MHJ_0125	0.449
SipS	GrpE	0.448
EF-Tu	P46	0.447
MnuA	DnaK	0.447
P146	DnaK	0.442
