# Supplementary material for: Fructose-1,6-bisphosphate aldolase encoded by a core gene of Mycoplasma hyopneumoniae contributes to host cell adhesion
Source: Vet Res. 2018 Nov 19;49:114. doi: 10.1186/s13567-018-0610-2 (PMC6245935; doi:10.1186/s13567-018-0610-2)
Supplement: Supplementary file 2 — Additional file 2. Pan-genomic analysis. A pan-genomic analysis with nine available M. hyopneumoniae genomes. [file 13567_2018_610_MOESM2_ESM.xlsx]

## Sheet: 1.Orthologs_Cluster.new
Description	ClutserID	Mh_11	Mh_168	Mh_168L	Mh_232	Mh_7422	Mh_7448	Mh_J	Mh_KM014	New_Mh_TB1
OWG16201(IS4 family transposase)|ADQ90614(ISMHp1 transposase)|ADQ90408(ISMHp1 transposase)|ADQ90353(ISMHp1 transposase)|ADQ90552(ISMHp1 transposase)|ADQ90860(ISMHp1 transposase)|ADQ90769(ISMHp1 transposase)|ADQ90728(ISMHp1 transposase)|ADQ90526(ISMHp1 transposase)|ADQ90627(ISMHp1 transposase)|ADQ90877(ISMHp1 transposase)|ADQ90599(ISMHp1 transposase)|ADQ90475(ISMHp1 transposase)|AGM21975(ISMHp1 tr…	1	OWG16201	ADQ90614,ADQ90408,ADQ90353,ADQ90552,ADQ90860,ADQ90769,ADQ90728,ADQ90526,ADQ90627,ADQ90877,ADQ90599,ADQ90475	AGM21975,AGM22126,AGM22343,AGM22203,AGM21919,AGM22044,AGM22190,AGM22174	AAV27701,AAV27972	-	AAZ53592,AAZ54035,ABP01103,AAZ53485,AAZ53610,AAZ53998,AAZ53695,AAZ53861	AAZ44603,AAZ44649,AAZ44418,AAZ44399,AAZ44578,AAZ44636,AAZ44525,AAZ44625	ASU14456,ASU14530,ASU14116	OWY73537
OWG16058(hypothetical protein)|OWG16060(hypothetical protein)|OWG16061(hypothetical protein)|ADQ90798(Putative uncharacterized protein)|ADQ90800(hypothetical protein)|AGM22374(hypothetical protein)|AGM22376(hypothetical protein)|AAV27637(conserved hypothetical protein)|AAV27639(conserved hypothetical protein)|AGQ51208(hypothetical protein)|AGQ51212(hypothetical protein)|AGQ51209(hypothetical prot…	2	OWG16058,OWG16060,OWG16061	ADQ90798,ADQ90800	AGM22374,AGM22376	AAV27637,AAV27639	AGQ51208,AGQ51212,AGQ51209	AAZ53960,AAZ53963,AAZ53961	AAZ44683,AAZ44681,AAZ44684,AAZ44686	ASU13974,ASU13976,ASU13977,ASU13980	OWY73970,OWY73973,OWY73971
OWG16149(ABC transporter ATP-binding protein)|OWG16150(ABC transporter ATP-binding protein)|OWG16152(ABC transporter ATP-binding protein)|ADQ90244(ABC transporter ATP-binding protein)|ADQ90246(ABC transporter ATP-binding protein)|AGM21797(ABC transporter ATP-binding protein)|AGM21799(ABC transporter ATP-binding protein)|AAV27684(ABC transporter ATP binding protein)|AAV27685(ABC transporter ATP bi…	3	OWG16149,OWG16150,OWG16152	ADQ90244,ADQ90246	AGM21797,AGM21799	AAV27684,AAV27685,AAV27688	AGQ50631,AGQ50630,AGQ50635	AAZ53396,AAZ53397,AAZ53400	AAZ44112,AAZ44113	ASU14100,ASU14102,ASU14106	OWY74293,OWY74291
OWG13934(ABC transporter ATP-binding protein)|OWG13924(ABC transporter ATP-binding protein)|ADQ90527(ABC transporter ATP-binding protein)|ADQ90536(ABC transporter ATP-binding protein)|AGM22100(ABC transporter ATP-binding protein)|AGM22110(ABC transporter ATP-binding protein)|AAV27518(ABC transporter ATP binding protein)|AAV27824(ATP-binding protein)|AGQ50943(ABC transporter ATP-binding protein)|A…	4	OWG13934,OWG13924	ADQ90527,ADQ90536	AGM22100,AGM22110	AAV27518,AAV27824	AGQ50943,AGQ50933	AAZ53688,AAZ53678	AAZ44397,AAZ44387	ASU14498,ASU14486,ASU14485	OWY73869,OWY73879
OWG16057(hypothetical protein)|ADQ90797(Putative uncharacterized protein)|ADQ90799(hypothetical protein)|AGM22373(hypothetical protein)|AGM22375(hypothetical protein)|AAV27636(conserved hypothetical protein)|AAV27638(conserved hypothetical protein)|AGQ51207(hypothetical protein)|AGQ51211(hypothetical protein)|AAZ53959(hypothetical protein)|AAZ53962(hypothetical protein)|AAZ44680(hypothetical prot…	5	OWG16057	ADQ90797,ADQ90799	AGM22373,AGM22375	AAV27636,AAV27638	AGQ51207,AGQ51211	AAZ53959,AAZ53962	AAZ44680,AAZ44682,AAZ44685	ASU13973,ASU13975,ASU13978	OWY73975,OWY73969
OWG13946(hypothetical protein)|OWG13947(hypothetical protein)|ADQ90557(Putative uncharacterized protein)|ADQ90558(Putative uncharacterized protein)|AGM22131(hypothetical protein)|AGM22132(hypothetical protein)|AAV27835(conserved hypothetical protein)|AAV27836(hypothetical protein)|AGQ50956(hypothetical protein)|AGQ50955(hypothetical protein)|AAZ53702(hypothetical protein)|AAZ53701(hypothetical pr…	6	OWG13946,OWG13947	ADQ90557,ADQ90558	AGM22131,AGM22132	AAV27835,AAV27836	AGQ50956,AGQ50955	AAZ53702,AAZ53701	AAZ44409,AAZ44410	ASU14508,ASU14510	OWY74174,OWY74175
OWG15486(adhesin)|OWG15564(adhesin)|ADQ90328(Protein p97, cilium adhesin)|ADQ90409(Protein P97-copy 2)|AGM21888(Protein p97, cilium adhesin)|AGM21976(Protein P97-copy 2)|AAV27763(protein p97; cilium adhesin)|AAV27492(p97 cilium adhesin paralog)|AGQ50828(protein P97)|AGQ50742(protein P97)|AAZ53572(protein P97 - copy 1)|AAZ53483(protein P97 - copy 2)|AAZ44285(putative protein P97 - copy 1)|AAZ44197…	7	OWG15486,OWG15564	ADQ90328,ADQ90409	AGM21888,AGM21976	AAV27763,AAV27492	AGQ50828,AGQ50742	AAZ53572,AAZ53483	AAZ44285,AAZ44197	ASU14354,ASU14257	OWY73652,OWY73597
OWG16085(ABC transporter ATP-binding protein)|OWG16083(ABC transporter ATP-binding protein)|ADQ90826(Putative ABC transporter ATP-binding-Pr2-like protein)|ADQ90822(ABC transporter ATP binding protein)|AGM22403(Putative ABC transporter ATP-binding-Pr2-like protein)|AGM22399(ABC transporter ATP binding protein)|AAV27657(conserved hypothetical protein)|AAV27654(ABC transporter ATP binding protein)|…	8	OWG16085,OWG16083	ADQ90826,ADQ90822	AGM22403,AGM22399	AAV27657,AAV27654	AGQ51239,AGQ51236	AAZ53990,AAZ53987	AAZ44712,AAZ44709	ASU14016,ASU14013	OWY74182,OWY74180
OWG16084(ABC transporter ATP-binding protein)|OWG16082(ABC transporter ATP-binding protein)|ADQ90825(ABC transporter ATP-binding-Pr1-like protein)|ADQ90821(ABC transporter ATP-binding-Pr1)|AGM22402(ABC transporter ATP-binding-Pr1-like protein)|AGM22398(ABC transporter ATP-binding-Pr1)|AAV27656(conserved hypothetical protein)|AAV27653(ABC transporter ATP-binding protein; multidrug resistance prote…	9	OWG16084,OWG16082	ADQ90825,ADQ90821	AGM22402,AGM22398	AAV27656,AAV27653	AGQ51238,AGQ51235	AAZ53989,AAZ53986	AAZ44711,AAZ44708	ASU14015,ASU14011	OWY74183,OWY74181
OWG13925(ABC transporter ATP-binding protein)|OWG13933(ABC transporter ATP-binding protein)|ADQ90535(ABC transporter ATP binding protein)|ADQ90528(ABC transporter ATP-binding protein)|AGM22109(ABC transporter ATP binding protein)|AGM22101(ABC transporter ATP-binding protein)|AAV27825(ABC transporter ATP binding protein)|AAV27517(ATP binding protein)|AGQ50934(ABC transporter ATP-binding protein)|A…	10	OWG13925,OWG13933	ADQ90535,ADQ90528	AGM22109,AGM22101	AAV27825,AAV27517	AGQ50934,AGQ50942	AAZ53679,AAZ53687	AAZ44388,AAZ44396	ASU14487,ASU14497	OWY73880,OWY73877
OWG13910(hypothetical protein)|OWG15996(hypothetical protein)|ADQ90863(Putative uncharacterized protein)|ADQ90518(Putative uncharacterized protein)|ADQ90448(Putative uncharacterized protein)|AGM22441(hypothetical protein)|AGM22091(hypothetical protein)|AGM22017(hypothetical protein)|AAV27615(conserved hypothetical protein)|AGQ50739(hypothetical protein)|AAZ53780(conserved hypothetical protein)|AS…	11	OWG13910,OWG15996	ADQ90863,ADQ90518,ADQ90448	AGM22441,AGM22091,AGM22017	AAV27615	AGQ50739	AAZ53780	-	ASU14207,ASU14206,ASU13918	OWY73717,OWY73829,OWY73640
OWG13969(hypothetical protein)|OWG13970(hypothetical protein)|ADQ90584(Putative uncharacterized protein)|AGM22158(hypothetical protein)|AAV27851(conserved hypothetical protein)|AAV27852(conserved hypothetical protein)|AGQ50982(hypothetical protein)|AGQ50983(hypothetical protein)|AAZ53726(hypothetical protein)|AAZ53727(hypothetical protein)|AAZ44438(hypothetical protein)|AAZ44439(hypothetical prot…	12	OWG13969,OWG13970	ADQ90584	AGM22158	AAV27851,AAV27852	AGQ50982,AGQ50983	AAZ53726,AAZ53727	AAZ44438,AAZ44439	ASU14546,ASU14548	OWY74152,OWY74153
OWG15995(hypothetical protein)|OWG13921(hypothetical protein)|ADQ90519(Putative uncharacterized protein)|ADQ90541(Putative uncharacterized protein)|AGM22092(hypothetical protein)|AGM22115(hypothetical protein)|AAV27940(conserved hypothetical protein)|AAV27510(hypothetical protein)|AGQ50916(hypothetical protein)|AAZ53663(hypothetical protein)|AAZ44382(hypothetical protein)|ASU14481(hypothetical pr…	13	OWG15995,OWG13921	ADQ90519,ADQ90541	AGM22092,AGM22115	AAV27940,AAV27510	AGQ50916	AAZ53663	AAZ44382	ASU14481,ASU14205,ASU14204	OWY73641,OWY73624
OWG13963(hypothetical protein)|ADQ90578(Putative uncharacterized protein)|ADQ90438(Putative uncharacterized protein)|AGM22152(hypothetical protein)|AGM22006(hypothetical protein)|AAV27848(hypothetical protein)|AGQ50976(hypothetical protein)|AGQ50728(hypothetical protein)|AAZ53720(hypothetical protein)|AAZ53789(hypothetical protein)|AAZ44432(hypothetical protein)|ASU14536(hypothetical protein)|ASU…	14	OWG13963	ADQ90578,ADQ90438	AGM22152,AGM22006	AAV27848	AGQ50976,AGQ50728	AAZ53720,AAZ53789	AAZ44432	ASU14536,ASU13930	OWY74146,OWY73832
OWG15580(hypothetical protein)|OWG13943(hypothetical protein)|ADQ90555(Putative uncharacterized protein)|ADQ90314(Putative uncharacterized protein)|ADQ90539(Putative uncharacterized protein)|AGM22129(hypothetical protein)|AGM21872(hypothetical protein)|AGM22113(hypothetical protein)|AAV27810(hypothetical protein)|AAV27525(hypothetical protein)|AAZ44180(hypothetical protein)|AAZ44405(hypothetical …	15	OWG15580,OWG13943	ADQ90555,ADQ90314,ADQ90539	AGM22129,AGM21872,AGM22113	AAV27810,AAV27525	-	-	AAZ44180,AAZ44405	ASU14236,ASU14505	OWY74172
OWG14106(type III restriction endonuclease subunit M)|OWG14023(type III restriction endonuclease subunit M)|OWG13935(type III restriction endonuclease subunit M)|AGM22099(Putative type III restriction-modification system: methylase)|AAV27554(conserved hypothetical protein)|AAV27874(conserved hypothetical protein)|AAV27519(conserved hypothetical protein)|AGQ51025(hypothetical protein)|AGQ51051(hyp…	16	OWG14106,OWG14023,OWG13935	-	AGM22099	AAV27554,AAV27874,AAV27519	AGQ51025,AGQ51051	-	-	ASU14588,ASU14499,ASU14643,ASU14615,ASU14590	OWY73870
OWG13954(ABC transporter ATP-binding protein)|ADQ90568(ABC transporter ATP binding protein)|ADQ90515(putative ABC transporter ATP-binding protein)|AGM22142(ABC transporter ATP binding protein)|AGM22088(putative ABC transporter ATP-binding protein)|AAV27843(ABC transporter ATP binding protein)|AAV27407(conserved hypothetical protein)|AGQ50967(ABC transporter ATP-binding protein)|AAZ53712(ABC trans…	17	OWG13954	ADQ90568,ADQ90515	AGM22142,AGM22088	AAV27843,AAV27407	AGQ50967	AAZ53712	AAZ44422,AAZ44371	ASU14527,ASU14455	OWY74167,OWY73636
OWG13941(hypothetical protein)|OWG15583(hypothetical protein)|ADQ90553(hypothetical protein)|ADQ90312(hypothetical protein)|AGM22127(hypothetical protein)|AGM21870(hypothetical protein)|AAV27831(hypothetical protein)|AAV27503(hypothetical protein)|AAZ53465(hypothetical protein)|AAZ53696(hypothetical protein)|AAZ53703(hypothetical protein)|AAZ44403(hypothetical protein)|AAZ44178(hypothetical prote…	18	OWG13941,OWG15583	ADQ90553,ADQ90312	AGM22127,AGM21870	AAV27831,AAV27503	-	AAZ53465,AAZ53696,AAZ53703	AAZ44403,AAZ44178	ASU14502,ASU14234	-
OWG14109(hypothetical protein)|OWG14114(hypothetical protein)|ADQ90636(hypothetical protein)|ADQ90540(Putative uncharacterized protein)|AGM22212(hypothetical protein)|AGM22114(hypothetical protein)|AAV27871(hypothetical protein)|AAV27512(hypothetical protein)|AGQ51049(hypothetical protein)|AAZ53778(hypothetical protein)|AAZ44508(hypothetical protein)|ASU14695(hypothetical protein)|ASU14641(hypoth…	19	OWG14109,OWG14114	ADQ90636,ADQ90540	AGM22212,AGM22114	AAV27871,AAV27512	AGQ51049	AAZ53778	AAZ44508	ASU14695,ASU14641	OWY73540,OWY73571
OWG13911(hypothetical protein)|OWG13955(hypothetical protein)|ADQ90517(hypothetical protein)|ADQ90570(Putative uncharacterized protein)|AGM22090(hypothetical protein)|AGM22144(hypothetical protein)|AAV27816(hypothetical protein)|AAV27845(hypothetical protein)|AGQ50969(hypothetical protein)|AAZ53714(hypothetical protein)|AAZ44373(hypothetical protein)|AAZ44424(hypothetical protein)|ASU14529(hypoth…	20	OWG13911,OWG13955	ADQ90517,ADQ90570	AGM22090,AGM22144	AAV27816,AAV27845	AGQ50969	AAZ53714	AAZ44373,AAZ44424	ASU14529	OWY73638,OWY74169
OWG15485(hypothetical protein)|OWG15567(hypothetical protein)|ADQ90412(Protein P102)|AGM21979(Protein P102)|AGM21887(Protein P102)|AAV27762(protein p102)|AAV27495(conserved hypothetical protein, p102 paralog)|AGQ50829(protein P102)|AGQ50722(protein P102)|AAZ53573(protein P102 - copy 1)|AAZ44286(putative protein P102 - copy 1)|ASU14356(hypothetical protein)|ASU14256(hypothetical protein)|OWY73557(…	21	OWG15485,OWG15567	ADQ90412	AGM21979,AGM21887	AAV27762,AAV27495	AGQ50829,AGQ50722	AAZ53573	AAZ44286	ASU14356,ASU14256	OWY73557
OWG14022(site-specific DNA-methyltransferase)|OWG14003(type III restriction endonuclease subunit M)|ADQ90637(Putative type III restriction-modification system: methylase)|ADQ90611(Putative type III restriction-modification system: methylase)|AGM22187(Putative type III restriction-modification system: methylase)|AAV27873(conserved hypothetical protein)|AAV27555(conserved hypothetical protein)|AGQ5…	22	OWG14022,OWG14003	ADQ90637,ADQ90611	AGM22187	AAV27873,AAV27555	AGQ51050	-	AAZ44509	ASU14500,ASU14642,ASU14616	OWY73545
OWG16213(hypothetical protein)|ADQ90870(Putative ICEF-IIA)|ADQ90436(putative ICEF-IIA)|AGM22446(Putative ICEF-IIA)|AGM22004(putative ICEF-IIA)|AAV27606(conserved hypothetical protein)|AGQ50726(putative ICEF-IIA)|AAZ53791(putative ICEF-IIA)|ASU14218(hypothetical protein)|ASU13932(hypothetical protein)|ASU14191(hypothetical protein)|OWY73712(hypothetical protein)|OWY73839(hypothetical protein)	23	OWG16213	ADQ90870,ADQ90436	AGM22446,AGM22004	AAV27606	AGQ50726	AAZ53791	-	ASU14218,ASU13932,ASU14191	OWY73712,OWY73839
OWG15557(hypothetical protein)|ADQ90397(Putative uncharacterized protein)|ADQ90399(Putative uncharacterized protein)|AGM21967(hypothetical protein)|AAV27793(conserved hypothetical protein)|AAV27795(conserved hypothetical protein)|AAZ53495(conserved hypothetical protein)|AAZ53492(conserved hypothetical protein)|AAZ44208(conserved hypothetical protein)|AAZ44205(conserved hypothetical protein)|ASU14…	24	OWG15557	ADQ90397,ADQ90399	AGM21967	AAV27793,AAV27795	-	AAZ53495,AAZ53492	AAZ44208,AAZ44205	ASU14271,ASU14268	OWY73681
OWG15994(hypothetical protein)|OWG13908(hypothetical protein)|ADQ90865(Putative uncharacterized protein)|AGM22443(hypothetical protein)|AAV27938(hypothetical protein)|AGQ50917(hypothetical protein)|AAZ53664(hypothetical protein)|ASU14202(hypothetical protein)|ASU14210(hypothetical protein)|OWY73642(hypothetical protein)|OWY73719(hypothetical protein)	25	OWG15994,OWG13908	ADQ90865	AGM22443	AAV27938	AGQ50917	AAZ53664	-	ASU14202,ASU14210	OWY73642,OWY73719
OWG16153(ABC transporter ATP-binding protein)|OWG16151(ABC transporter ATP-binding protein)|AAV27689(ABC transporter ATP binding protein)|AAV27686(ABC transporter ATP binding protein)|AGQ50636(ABC transporter ATP-binding protein)|AGQ50633(ABC transporter ATP-binding protein)|AAZ53401(ABC transporter ATP-binding protein)|AAZ53398(ABC transporter ATP-binding protein)|AAZ44114(putative ABC transport…	26	OWG16153,OWG16151	-	-	AAV27689,AAV27686	AGQ50636,AGQ50633	AAZ53401,AAZ53398	AAZ44114	ASU14107,ASU14103	-
ADQ90445(TRSE-like protein)|AGM22014(TRSE-like protein)|AAV27611(conserved hypothetical protein)|AAV27612(transfer complex protein)|AGQ50735(TRSE-like protein)|AAZ53784(TRSE-like protein)|ASU13922(hypothetical protein)|ASU14198(hypothetical protein)|ASU14213(hypothetical protein)|OWY73826(hypothetical protein)|OWY74048(transferase)	27	-	ADQ90445	AGM22014	AAV27611,AAV27612	AGQ50735	AAZ53784	-	ASU13922,ASU14198,ASU14213	OWY73826,OWY74048
AAV27975(hypothetical protein)|AAV27970(hypothetical protein)|AAZ53930(hypothetical protein)|AAZ53926(hypothetical protein)|AAZ53928(hypothetical protein)|AAZ44650(hypothetical protein)|AAZ44647(hypothetical protein)|ASU13938(hypothetical protein)|ASU14814(hypothetical protein)|ASU14816(hypothetical protein)|OWY73554(hypothetical protein)	28	-	-	-	AAV27975,AAV27970	-	AAZ53930,AAZ53926,AAZ53928	AAZ44650,AAZ44647	ASU13938,ASU14814,ASU14816	OWY73554
OWG16231(hypothetical protein)|ADQ90888(hypothetical protein)|ADQ90450(hypothetical protein)|AGM21795(hypothetical protein)|AGM22019(hypothetical protein)|AGQ50626(hypothetical protein)|AAZ53393(hypothetical protein)|AAZ44110(hypothetical protein)|OWY74295(hypothetical protein)|OWY73814(hypothetical protein)	29	OWG16231	ADQ90888,ADQ90450	AGM21795,AGM22019	-	AGQ50626	AAZ53393	AAZ44110	-	OWY74295,OWY73814
OWG15586(purine nucleoside phosphorylase DeoD-type)|ADQ90309(Purine-nucleoside phosphorylase)|AGM21866(Purine-nucleoside phosphorylase)|AAV27506(purine nucleoside phosphorylase)|AGQ50699(purine-nucleoside phosphorylase)|AAZ53461(purine-nucleoside phosphorylase)|AAZ44174(purine-nucleoside phosphorylase)|ASU14229(Purine nucleoside phosphorylase DeoD-type)|OWY73562(purine nucleoside phosphorylase De…	30	OWG15586	ADQ90309	AGM21866	AAV27506	AGQ50699	AAZ53461	AAZ44174	ASU14229	OWY73562,OWY73605
OWG16169(GTPase ObgE)|ADQ90265(GTPase obg)|AGM21820(GTPase obg)|AAV27368(GTP-binding protein)|AGQ50653(GTP-binding protein Obg)|AAZ53418(GTP-binding protein Obg)|AAZ44131(GTP-binding protein Obg)|ASU14133(GTPase Obg)|ASU14134(GTPase Obg)|OWY74260(GTPase ObgE)	31	OWG16169	ADQ90265	AGM21820	AAV27368	AGQ50653	AAZ53418	AAZ44131	ASU14133,ASU14134	OWY74260
OWG16209(hypothetical protein)|OWG15405(hypothetical protein)|ADQ90439(Single-strand binding protein)|AGM22007(Single-strand binding protein)|AAV27603(hypothetical protein)|AAZ53788(single-strand binding protein)|ASU14224(Single-stranded DNA-binding protein)|ASU13929(Single-stranded DNA-binding protein)|OWY73715(hypothetical protein)|OWY73833(single-stranded DNA-binding protein)	32	OWG16209,OWG15405	ADQ90439	AGM22007	AAV27603	-	AAZ53788	-	ASU14224,ASU13929	OWY73715,OWY73833
OWG15587(thymidine phosphorylase)|ADQ90308(Thymidine phosphorylase)|AGM21865(Thymidine phosphorylase)|AAV27507(pyrimidine-nucleoside phosphorylase)|AGQ50698(thymidine phosphorylase)|AAZ53460(thymidine phosphorylase)|AAZ44173(thymidine phosphorylase)|ASU14228(Pyrimidine-nucleoside phosphorylase)|OWY73563(thymidine phosphorylase)|OWY73604(thymidine phosphorylase)	33	OWG15587	ADQ90308	AGM21865	AAV27507	AGQ50698	AAZ53460	AAZ44173	ASU14228	OWY73563,OWY73604
OWG15546(50S ribosomal protein L21)|ADQ90387(50S ribosomal protein L21)|AGM21954(50S ribosomal protein L21)|AAV27790(50s ribosomal protein L21)|AGQ50764(50S ribosomal protein L21)|AAZ53506(50S ribosomal protein L21)|AAZ44219(50S ribosomal protein L21)|ASU14283(50S ribosomal protein L21)|OWY73928(50S ribosomal protein L21)	34	OWG15546	ADQ90387	AGM21954	AAV27790	AGQ50764	AAZ53506	AAZ44219	ASU14283	OWY73928
OWG16040(nuclease)|ADQ90782(Membrane nuclease, lipoprotein)|AGM22355(Membrane nuclease, lipoprotein)|AAV27984(membrane nuclease A)|AGQ51191(membrane nuclease, lipoprotein)|AAZ53943(membrane nuclease, lipoprotein)|AAZ44665(membrane nuclease, lipoprotein)|ASU13955(hypothetical protein)|OWY73992(nuclease)	35	OWG16040	ADQ90782	AGM22355	AAV27984	AGQ51191	AAZ53943	AAZ44665	ASU13955	OWY73992
OWG15481(hypothetical protein)|ADQ90903(hypothetical protein)|AGM21983(hypothetical protein)|AAV27759(hypothetical protein)|AGQ50833(hypothetical protein)|AAZ53577(hypothetical protein)|AAZ44290(hypothetical protein)|ASU14361(hypothetical protein)|OWY73847(hypothetical protein)	36	OWG15481	ADQ90903	AGM21983	AAV27759	AGQ50833	AAZ53577	AAZ44290	ASU14361	OWY73847
OWG16190(SGNH/GDSL hydrolase family protein)|ADQ90289(hypothetical protein)|AGM21845(hypothetical protein)|AAV27393(conserved hypothetical protein)|AGQ50678(hypothetical protein)|AAZ53442(conserved hypothetical protein)|AAZ44155(conserved hypothetical protein)|ASU14166(hypothetical protein)|OWY74244(SGNH/GDSL hydrolase family protein)	37	OWG16190	ADQ90289	AGM21845	AAV27393	AGQ50678	AAZ53442	AAZ44155	ASU14166	OWY74244
OWG16102(hypothetical protein)|ADQ90844(Putative uncharacterized protein)|AGM22421(hypothetical protein)|AAV28021(conserved hypothetical protein)|AGQ51256(hypothetical protein)|AAZ54008(conserved hypothetical protein)|AAZ44729(conserved hypothetical protein)|ASU14034(Cyclic-di-AMP phosphodiesterase GdpP)|OWY74188(hypothetical protein)	38	OWG16102	ADQ90844	AGM22421	AAV28021	AGQ51256	AAZ54008	AAZ44729	ASU14034	OWY74188
OWG15412(hypothetical protein)|ADQ90511(Putative uncharacterized protein)|AGM22082(hypothetical protein)|AAV27413(hypothetical protein)|AGQ50910(hypothetical protein)|AAZ53656(hypothetical protein)|AAZ44365(hypothetical protein)|ASU14449(hypothetical protein)|OWY73590(hypothetical protein)	39	OWG15412	ADQ90511	AGM22082	AAV27413	AGQ50910	AAZ53656	AAZ44365	ASU14449	OWY73590
OWG15521(ABC transporter permease)|ADQ90360(ABC transporter ATP-binding and permease protein)|AGM21927(ABC transporter ATP-binding and permease protein)|AAV27471(ATP-dependent transport protein)|AGQ50791(ABC transporter ATP-binding and permease protein)|AAZ53534(ABC transporter ATP-binding and permease protein)|AAZ44247(putative ABC transporter ATP-binding and permease protein)|ASU14314(Lactococc…	40	OWG15521	ADQ90360	AGM21927	AAV27471	AGQ50791	AAZ53534	AAZ44247	ASU14314	OWY73953
OWG16125(substrate-specific component FolT of folate ECF transporter)|ADQ90881(Putative uncharacterized protein)|AGM22456(hypothetical protein)|AAV27677(conserved hypothetical protein)|AGQ51281(hypothetical protein)|AAZ54032(conserved hypothetical protein)|AAZ44752(conserved hypothetical protein)|ASU14065(hypothetical protein)|OWY73893(substrate-specific component FolT of folate ECF transporter)	41	OWG16125	ADQ90881	AGM22456	AAV27677	AGQ51281	AAZ54032	AAZ44752	ASU14065	OWY73893
OWG16008(phosphatidate cytidylyltransferase)|ADQ90740(Phosphatidate cytidylyltransferase synthase)|AGM22315(Phosphatidate cytidylyltransferase synthase)|AAV27950(phosphatidate cytidylyltransferase)|AGQ51155(phosphatidate cytidylyltransferase synthase)|AAZ53899(phosphatidate cytidylyltransferase synthase)|AAZ44620(putative phosphatidate cytidylyltransferase synthase)|ASU14783(Phosphatidate cytidyl…	42	OWG16008	ADQ90740	AGM22315	AAV27950	AGQ51155	AAZ53899	AAZ44620	ASU14783	OWY74020
OWG16136(hypothetical protein)|ADQ90233(Putative MgpA-like protein)|AGM21785(Putative MgpA-like protein)|AAV27348(conserved hypothetical protein)|AGQ50615(putative MgpA-like protein)|AAZ53382(putative MgpA-like protein)|AAZ44099(putative MgpA like-protein)|ASU14083(Bifunctional oligoribonuclease and PAP phosphatase NrnA)|OWY73907(hypothetical protein)	43	OWG16136	ADQ90233	AGM21785	AAV27348	AGQ50615	AAZ53382	AAZ44099	ASU14083	OWY73907
OWG15574(prolipoprotein diacylglyceryl transferase)|ADQ90321(Prolipoprotein diacylglyceryl transferase)|AGM21880(Prolipoprotein diacylglyceryl transferase)|AAV27806(prolipoprotein diacylglyceryl transferase)|AGQ50713(prolipoprotein diacylglyceryl transferase)|AAZ53474(prolipoprotein diacylglyceryl transferase)|AAZ44188(prolipoprotein diacylglyceryl transferase)|ASU14244(Prolipoprotein diacylglyce…	44	OWG15574	ADQ90321	AGM21880	AAV27806	AGQ50713	AAZ53474	AAZ44188	ASU14244	OWY73805
OWG16221(hypothetical protein)|ADQ90744(hypothetical protein)|AGM22319(hypothetical protein)|AAV27619(conserved hypothetical protein)|AGQ51159(hypothetical protein)|AAZ53903(conserved hypothetical protein)|AAZ44624(conserved hypothetical protein)|ASU14787(hypothetical protein)|OWY74031(hypothetical protein)	45	OWG16221	ADQ90744	AGM22319	AAV27619	AGQ51159	AAZ53903	AAZ44624	ASU14787	OWY74031
OWG15421(hypothetical protein)|ADQ90503(Phenylalanyl-tRNA synthetase alpha chain)|AGM22073(Phenylalanyl-tRNA synthetase alpha chain)|AAV27713(phenylalanyl-tRNA synthetase alpha chain)|AGQ50900(phenylalanyl-tRNA synthetase alpha chain)|AAZ53647(phenylalanyl-tRNA synthetase alpha chain)|AAZ44356(phenylalanyl-tRNA synthetase alpha chain)|ASU14437(Phenylalanine--tRNA ligase alpha subunit)|OWY74081(hy…	46	OWG15421	ADQ90503	AGM22073	AAV27713	AGQ50900	AAZ53647	AAZ44356	ASU14437	OWY74081
OWG16107(50S ribosomal protein L13)|ADQ90849(50S ribosomal protein L13)|AGM22427(50S ribosomal protein L13)|AAV28025(50s ribosomal protein L13)|AGQ51261(50S ribosomal protein L13)|AAZ54013(50S ribosomal protein L13)|AAZ44734(50S ribosomal protein L13)|ASU14040(50S ribosomal protein L13)|OWY74207(50S ribosomal protein L13)	47	OWG16107	ADQ90849	AGM22427	AAV28025	AGQ51261	AAZ54013	AAZ44734	ASU14040	OWY74207
OWG13937(hypothetical protein)|ADQ90524(Putative uncharacterized protein)|AGM22097(hypothetical protein)|AAV27521(conserved hypothetical protein)|AGQ50945(hypothetical protein)|AAZ53689(conserved hypothetical protein)|AAZ44398(conserved hypothetical protein)|ASU14501(hypothetical protein)|OWY73864(hypothetical protein)	48	OWG13937	ADQ90524	AGM22097	AAV27521	AGQ50945	AAZ53689	AAZ44398	ASU14501	OWY73864
OWG14000(hypothetical protein)|ADQ90565(hypothetical protein)|AGM22139(hypothetical protein)|AAV27841(conserved hypothetical protein)|AGQ50965(hypothetical protein)|AAZ53710(hypothetical protein)|AAZ44419(hypothetical protein)|ASU14523(hypothetical protein)|OWY74170(hypothetical protein)	49	OWG14000	ADQ90565	AGM22139	AAV27841	AGQ50965	AAZ53710	AAZ44419	ASU14523	OWY74170
OWG15501(30S ribosomal protein S14 type Z)|ADQ90899(30S ribosomal protein S14)|AGM21904(30S ribosomal protein S14)|AAV27457(30s ribosomal protein S14)|AGQ50812(30S ribosomal protein S14)|AAZ53555(30S ribosomal protein S14)|AAZ44268(30S ribosomal protein S14)|ASU14337(30S ribosomal protein S14 type Z)|OWY73609(30S ribosomal protein S14 type Z)	50	OWG15501	ADQ90899	AGM21904	AAV27457	AGQ50812	AAZ53555	AAZ44268	ASU14337	OWY73609
OWG16007(PolC-type DNA polymerase III)|ADQ90739(DNA polymerase III, alpha chain)|AGM22314(DNA polymerase III, alpha chain)|AAV27949(DNA polymerase III, alpha chain)|AGQ51154(DNA polymerase III alpha subunit)|AAZ53898(DNA polymerase III alpha subunit)|AAZ44619(DNA polymerase III alpha subunit)|ASU14782(DNA polymerase III PolC-type)|OWY74021(PolC-type DNA polymerase III)	51	OWG16007	ADQ90739	AGM22314	AAV27949	AGQ51154	AAZ53898	AAZ44619	ASU14782	OWY74021
OWG13967(hypothetical protein)|ADQ90582(P60-like lipoprotein)|AGM22156(P60-like lipoprotein)|AAV27533(conserved hypothetical protein)|AGQ50980(P60-like lipoprotein)|AAZ53724(P60-like lipoprotein)|AAZ44436(putative P60-like lipoprotein)|ASU14544(hypothetical protein)|OWY74150(hypothetical protein)	52	OWG13967	ADQ90582	AGM22156	AAV27533	AGQ50980	AAZ53724	AAZ44436	ASU14544	OWY74150
OWG15551(pyruvate kinase)|ADQ90392(Pyruvate kinase)|AGM21959(Pyruvate kinase)|AAV27485(pyruvate kinase)|AGQ50759(pyruvate kinase)|AAZ53501(pyruvate kinase)|AAZ44214(pyruvate kinase)|ASU14278(Pyruvate kinase I)|OWY73933(pyruvate kinase)	53	OWG15551	ADQ90392	AGM21959	AAV27485	AGQ50759	AAZ53501	AAZ44214	ASU14278	OWY73933
OWG16049(glycerol-3-phosphate dehydrogenase)|ADQ90789(Glycerol-3-phosphate dehydrogenase)|AGM22364(Glycerol-3-phosphate dehydrogenase)|AAV27992(glycerol-3-phosphate dehydrogenase)|AGQ51199(glycerol-3-phosphate dehydrogenase)|AAZ53951(glycerol-3-phosphate dehydrogenase)|AAZ44672(glycerol-3-phosphate dehydrogenase)|ASU13964(Hydrogen cyanide synthase subunit HcnC)|OWY73981(glycerol-3-phosphate dehyd…	54	OWG16049	ADQ90789	AGM22364	AAV27992	AGQ51199	AAZ53951	AAZ44672	ASU13964	OWY73981
OWG16076(DNA-directed RNA polymerase subunit beta)|ADQ90815(DNA-directed RNA polymerase subunit beta)|AGM22392(DNA-directed RNA polymerase subunit beta)|AAV28003(DNA-dependent RNA polymerase subunit beta)|AGQ51229(DNA-directed RNA polymerase beta subunit)|AAZ53980(DNA-directed RNA polymerase beta subunit)|AAZ44702(DNA-directed RNA polymerase subunit beta)|ASU14000(DNA-directed RNA polymerase subu…	55	OWG16076	ADQ90815	AGM22392	AAV28003	AGQ51229	AAZ53980	AAZ44702	ASU14000	OWY73668
OWG15497(50S ribosomal protein L29)|ADQ90336(50S ribosomal protein L29)|AGM21899(50S ribosomal protein L29)|AAV27452(50s ribosomal protein L29)|AGQ50817(50S ribosomal protein L29)|AAZ53560(50S ribosomal protein L29)|AAZ44273(50S ribosomal protein L29)|ASU14342(50S ribosomal protein L29)|OWY73655(50S ribosomal protein L29)	56	OWG15497	ADQ90336	AGM21899	AAV27452	AGQ50817	AAZ53560	AAZ44273	ASU14342	OWY73655
OWG16123(transcription elongation factor GreA)|ADQ90879(Transcription elongation factor greA)|AGM22454(Transcription elongation factor greA)|AAV27675(transcription elongation factor)|AGQ51279(transcription elongation factor)|AAZ54030(transcription elongation factor)|AAZ44750(transcription elongation factor)|ASU14063(Transcription elongation factor GreA)|OWY73890(transcription elongation factor Gr…	57	OWG16123	ADQ90879	AGM22454	AAV27675	AGQ51279	AAZ54030	AAZ44750	ASU14063	OWY73890
OWG16020(mannitol-1-phosphate 5-dehydrogenase)|ADQ90756(Mannitol-1-phosphate 5-dehyrogenase)|AGM22331(Mannitol-1-phosphate 5-dehyrogenase)|AAV27961(mannitol-phosphate 5-dehyrogenase)|AGQ51171(mannitol-1-phosphate 5-dehyrogenase)|AAZ53915(mannitol-1-phosphate 5-dehyrogenase)|AAZ44639(mannitol-1-phosphate 5-dehyrogenase)|ASU14802(Mannitol-1-phosphate 5-dehydrogenase)|OWY74034(mannitol-1-phosphate 5…	58	OWG16020	ADQ90756	AGM22331	AAV27961	AGQ51171	AAZ53915	AAZ44639	ASU14802	OWY74034
OWG16177(ATP synthase subunit delta)|ADQ90272(ATP synthase subunit delta)|AGM21829(ATP synthase subunit delta)|AAV27377(ATP synthase delta chain)|AGQ50662(ATP synthase delta chain)|AAZ53427(ATP synthase delta chain)|AAZ44140(ATP synthase delta chain)|ASU14142(ATP synthase subunit delta)|OWY74268(ATP synthase subunit delta)	59	OWG16177	ADQ90272	AGM21829	AAV27377	AGQ50662	AAZ53427	AAZ44140	ASU14142	OWY74268
OWG16023(PTS ascorbate transporter subunit IIC)|ADQ90759(Transport protein)|AGM22334(Transport protein)|AAV27963(transport protein)|AGQ51174(PTS system enzyme IIC component)|AAZ53918(PTS system enzyme IIC component)|AAZ44642(putative PTS system enzyme IIC component)|ASU14805(Ascorbate-specific PTS system EIIC component)|OWY74038(PTS ascorbate transporter subunit IIC)	60	OWG16023	ADQ90759	AGM22334	AAV27963	AGQ51174	AAZ53918	AAZ44642	ASU14805	OWY74038
OWG15449(aspartate--tRNA ligase)|ADQ90472(Aspartyl-tRNA synthetase)|AGM22041(Aspartyl-tRNA synthetase)|AAV27733(aspartyl-tRNA synthetase)|AGQ50870(aspartyl-tRNA synthetase)|AAZ53617(aspartyl-tRNA synthetase)|AAZ44326(aspartyl-tRNA synthetase)|ASU14402(Aspartate--tRNA ligase)|OWY73762(aspartate--tRNA ligase)	61	OWG15449	ADQ90472	AGM22041	AAV27733	AGQ50870	AAZ53617	AAZ44326	ASU14402	OWY73762
OWG15561(hypothetical protein)|ADQ90404(Putative uncharacterized protein)|AGM21971(hypothetical protein)|AAV27800(conserved hypothetical protein)|AGQ50745(hypothetical protein)|AAZ53487(hypothetical protein)|AAZ44200(hypothetical protein)|ASU14262(hypothetical protein)|OWY73675(hypothetical protein)	62	OWG15561	ADQ90404	AGM21971	AAV27800	AGQ50745	AAZ53487	AAZ44200	ASU14262	OWY73675
OWG14007(ribosomal RNA small subunit methyltransferase H)|ADQ90608(S-adenosyl-L-methionine-dependent methyltransferase mraW)|AGM22183(S-adenosyl-L-methionine-dependent methyltransferase mraW)|AAV27560(conserved hypothetical protein)|AGQ51032(S-adenosyl-methyltransferase)|AAZ53761(S-adenosyl-methyltransferase)|AAZ44491(putative S-adenosyl-methyltransferase)|ASU14623(Ribosomal RNA small subunit met…	63	OWG14007	ADQ90608	AGM22183	AAV27560	AGQ51032	AAZ53761	AAZ44491	ASU14623	OWY73700
OWG16037(ribose-5-phosphate isomerase)|ADQ90779(Ribose 5-phosphate isomerase B)|AGM22352(Ribose 5-phosphate isomerase B)|AAV27628(conserved hypothetical protein)|AGQ51188(ribose 5-phosphate isomerase B)|AAZ53940(ribose 5-phosphate isomerase B)|AAZ44662(ribose 5-phosphate isomerase B)|ASU13952(Ribose-5-phosphate isomerase B)|OWY73989(ribose-5-phosphate isomerase)	64	OWG16037	ADQ90779	AGM22352	AAV27628	AGQ51188	AAZ53940	AAZ44662	ASU13952	OWY73989
OWG13923(hypothetical protein)|ADQ90537(Glycerophosphoryl diester phosphodiesterase)|AGM22111(Glycerophosphoryl diester phosphodiesterase)|AAV27514(glycerophosphoryl diester phosphodiesterase)|AGQ50932(glycerophosphoryl diester phosphodiesterase)|AAZ53676(glycerophosphoryl diester phosphodiesterase)|AAZ44386(glycerophosphoryl diester phosphodiesterase)|ASU14484(Glycerophosphodiester phosphodieste…	65	OWG13923	ADQ90537	AGM22111	AAV27514	AGQ50932	AAZ53676	AAZ44386	ASU14484	OWY73883
OWG16086(hypothetical protein)|ADQ90827(Putative uncharacterized protein)|AGM22404(hypothetical protein)|AAV28009(conserved hypothetical protein)|AGQ51240(hypothetical protein)|AAZ53991(conserved hypothetical protein)|AAZ44713(conserved hypothetical protein)|ASU14017(hypothetical protein)|OWY74185(hypothetical protein)	66	OWG16086	ADQ90827	AGM22404	AAV28009	AGQ51240	AAZ53991	AAZ44713	ASU14017	OWY74185
OWG16001(uracil phosphoribosyltransferase)|ADQ90732(Uracil phosphoribosyltransferase)|AGM22308(Uracil phosphoribosyltransferase)|AAV27944(uracil phosphoribosyltransferase)|AGQ51148(uracil phosphoribosyltransferase)|AAZ53892(uracil phosphoribosyltransferase)|AAZ44613(uracil phosphoribosyltransferase)|ASU14775(Uracil phosphoribosyltransferase)|OWY74027(uracil phosphoribosyltransferase)	67	OWG16001	ADQ90732	AGM22308	AAV27944	AGQ51148	AAZ53892	AAZ44613	ASU14775	OWY74027
OWG14110(transketolase)|ADQ90640(Transketolase)|AGM22215(Transketolase)|AAV27574(transketolase)|AGQ51054(transketolase)|AAZ53796(transketolase)|AAZ44512(transketolase)|ASU14646(Transketolase)|OWY73576(transketolase)	68	OWG14110	ADQ90640	AGM22215	AAV27574	AGQ51054	AAZ53796	AAZ44512	ASU14646	OWY73576
OWG14014(hypothetical protein)|ADQ90600(hypothetical protein)|AGM22175(hypothetical protein)|AAV27565(conserved hypothetical protein)|AGQ51040(hypothetical protein)|AAZ53769(hypothetical protein)|AAZ44499(hypothetical protein)|ASU14631(hypothetical protein)|OWY73706(hypothetical protein)	69	OWG14014	ADQ90600	AGM22175	AAV27565	AGQ51040	AAZ53769	AAZ44499	ASU14631	OWY73706
OWG13993(ABC transporter permease)|ADQ90617(ABC transporter permease protein)|AGM22193(ABC transporter permease protein)|AAV27551(conserved hypothetical protein)|AGQ51009(ABC transporter permease protein)|AAZ53752(ABC transporter permease protein)|AAZ44465(putative ABC transporter permease protein)|ASU14583(L-arabinose transport system permease protein AraQ)|OWY73737(ABC transporter permease)	70	OWG13993	ADQ90617	AGM22193	AAV27551	AGQ51009	AAZ53752	AAZ44465	ASU14583	OWY73737
OWG15577(hypothetical protein)|ADQ90894(hypothetical protein)|AGM21876(hypothetical protein)|AAV27499(conserved hypothetical protein)|AGQ50709(hypothetical protein)|AAZ53470(hypothetical protein)|AAZ44184(hypothetical protein)|ASU14241(hypothetical protein)|OWY73802(hypothetical protein)	71	OWG15577	ADQ90894	AGM21876	AAV27499	AGQ50709	AAZ53470	AAZ44184	ASU14241	OWY73802
OWG14034(ribulose phosphate epimerase)|ADQ90651(Hexulose-6-phosphate isomerase)|AGM22226(Hexulose-6-phosphate isomerase)|AAV27882(hexulose-6-phosphate isomerase)|AGQ51063(hexulose-6-phosphate isomerase)|AAZ53805(hexulose-6-phosphate isomerase)|AAZ44521(hexulose-6-phosphate isomerase)|ASU14657(L-ribulose-5-phosphate 3-epimerase UlaE)|OWY73750(ribulose phosphate epimerase)	72	OWG14034	ADQ90651	AGM22226	AAV27882	AGQ51063	AAZ53805	AAZ44521	ASU14657	OWY73750
OWG15496(50S ribosomal protein L16)|ADQ90897(50S ribosomal protein L16)|AGM21898(50S ribosomal protein L16)|AAV27451(50s ribosomal protein L16)|AGQ50818(50S ribosomal protein L16)|AAZ53561(50S ribosomal protein L16)|AAZ44274(50S ribosomal protein L16)|ASU14343(50S ribosomal protein L16)|OWY73656(50S ribosomal protein L16)	73	OWG15496	ADQ90897	AGM21898	AAV27451	AGQ50818	AAZ53561	AAZ44274	ASU14343	OWY73656
OWG16067(ABC transporter permease)|ADQ90806(ABC transporter protein)|AGM22382(ABC transporter protein)|AAV27645(conserved hypothetical protein)|AGQ51219(ABC transporter protein)|AAZ53969(ABC transporter protein)|AAZ44692(putative ABC transporter protein)|ASU13987(hypothetical protein)|OWY73687(ABC transporter permease)	74	OWG16067	ADQ90806	AGM22382	AAV27645	AGQ51219	AAZ53969	AAZ44692	ASU13987	OWY73687
OWG15999(Lon protease)|ADQ90730(Heat shock ATP-dependent protease)|AGM22306(Heat shock ATP-dependent protease)|AAV27942(ATP-dependent protease)|AGQ51145(heat shock ATP-dependent protease)|AAZ53890(heat shock ATP-dependent protease)|AAZ44611(heat shock ATP-dependent protease)|ASU14772(Lon protease)|OWY74008(endopeptidase La)	75	OWG15999	ADQ90730	AGM22306	AAV27942	AGQ51145	AAZ53890	AAZ44611	ASU14772	OWY74008
OWG14020(hypothetical protein)|ADQ90634(hypothetical protein)|AGM22210(hypothetical protein)|AAV27869(conserved hypothetical protein)|AGQ51047(hypothetical protein)|AAZ53776(conserved hypothetical protein)|AAZ44506(conserved hypothetical protein)|ASU14639(hypothetical protein)|OWY73644(hypothetical protein)	76	OWG14020	ADQ90634	AGM22210	AAV27869	AGQ51047	AAZ53776	AAZ44506	ASU14639	OWY73644
OWG15502(30S ribosomal protein S8)|ADQ90340(30S ribosomal protein S8)|AGM21905(30S ribosomal protein S8)|AAV27458(30s ribosomal protein S8)|AGQ50811(30s ribosomal protein S8)|AAZ53554(30S ribosomal protein S8)|AAZ44267(30S ribosomal protein S8)|ASU14336(30S ribosomal protein S8)|OWY73610(30S ribosomal protein S8)	77	OWG15502	ADQ90340	AGM21905	AAV27458	AGQ50811	AAZ53554	AAZ44267	ASU14336	OWY73610
OWG16124(hypothetical protein)|ADQ90880(hypothetical protein)|AGM22455(hypothetical protein)|AAV27676(conserved hypothetical protein)|AGQ51280(hypothetical protein)|AAZ54031(conserved hypothetical protein)|AAZ44751(conserved hypothetical protein)|ASU14064(putative FMN/FAD exporter YeeO)|OWY73894(hypothetical protein)	78	OWG16124	ADQ90880	AGM22455	AAV27676	AGQ51280	AAZ54031	AAZ44751	ASU14064	OWY73894
OWG14099(ABC transporter ATP-binding protein)|ADQ90719(Xylose ABC transporter ATP-binding protein)|AGM22296(Xylose ABC transporter ATP-binding protein)|AAV27598(ABC transporter ATP binding protein)|AGQ51135(xylose ABC transporter ATP-binding protein)|AAZ53880(xylose ABC transporter ATP-binding protein)|AAZ44598(xylose ABC transporter ATP-binding protein)|ASU14759(Xylose import ATP-binding protein…	79	OWG14099	ADQ90719	AGM22296	AAV27598	AGQ51135	AAZ53880	AAZ44598	ASU14759	OWY73783
OWG16143(arginine--tRNA ligase)|ADQ90240(Arginyl-tRNA synthetase)|AGM21792(Arginyl-tRNA synthetase)|AAV27355(arginyl-tRNA synthetase)|AGQ50622(arginyl-tRNA synthetase)|AAZ53389(arginyl-tRNA synthetase)|AAZ44106(arginyl-tRNA synthetase)|ASU14092(Arginine--tRNA ligase)|OWY73918(arginine--tRNA ligase)	80	OWG16143	ADQ90240	AGM21792	AAV27355	AGQ50622	AAZ53389	AAZ44106	ASU14092	OWY73918
OWG15514(DNA-directed RNA polymerase subunit alpha)|ADQ90351(DNA-directed RNA polymerase subunit alpha)|AGM21917(DNA-directed RNA polymerase subunit alpha)|AAV27469(DNA-directed RNA polymerase alpha chain)|AGQ50799(DNA-directed RNA polymerase alpha subunit)|AAZ53542(DNA-directed RNA polymerase alpha subunit)|AAZ44255(DNA-directed RNA polymerase alpha subunit)|ASU14324(DNA-directed RNA polymerase …	81	OWG15514	ADQ90351	AGM21917	AAV27469	AGQ50799	AAZ53542	AAZ44255	ASU14324	OWY73607
OWG16032(dihydrolipoyl dehydrogenase)|ADQ90771(Dihydrolipoyl dehydrogenase)|AGM22345(Dihydrolipoyl dehydrogenase)|AAV27978(dihydrolipoamide dehydrogenase)|AGQ51182(dihydrolipoamide dehydrogenase)|AAZ53934(dihydrolipoamide dehydrogenase)|AAZ44656(dihydrolipoamide dehydrogenase)|ASU13943(Dihydrolipoyl dehydrogenase)|OWY74002(dihydrolipoyl dehydrogenase)	82	OWG16032	ADQ90771	AGM22345	AAV27978	AGQ51182	AAZ53934	AAZ44656	ASU13943	OWY74002
OWG13981(hypothetical protein)|ADQ90595(Lipoprotein)|AGM22170(Lipoprotein)|AAV27544(putative lipoprotein)|AGQ50996(lipoprotein)|AAZ53739(lipoprotein)|AAZ44452(putative lipoprotein)|ASU14560(putative lipoprotein MG186)|OWY74135(hypothetical protein)	83	OWG13981	ADQ90595	AGM22170	AAV27544	AGQ50996	AAZ53739	AAZ44452	ASU14560	OWY74135
OWG14024(elongation factor P)|ADQ90639(Elongation factor P)|AGM22214(Elongation factor P)|AAV27573(translation elongation factor)|AGQ51053(elongation factor EF-P)|AAZ53795(elongation factor EF-P)|AAZ44511(elongation factor EF-P)|ASU14645(Elongation factor P)|OWY73577(elongation factor P)	84	OWG14024	ADQ90639	AGM22214	AAV27573	AGQ51053	AAZ53795	AAZ44511	ASU14645	OWY73577
OWG16206(hypothetical protein)|ADQ90304(hypothetical protein)|AGM21861(hypothetical protein)|AAV27706(conserved hypothetical protein)|AGQ50694(hypothetical protein)|AAZ53456(conserved hypothetical protein)|AAZ44169(conserved hypothetical protein)|ASU14185(hypothetical protein)|OWY74227(hypothetical protein)	85	OWG16206	ADQ90304	AGM21861	AAV27706	AGQ50694	AAZ53456	AAZ44169	ASU14185	OWY74227
OWG16101(50S ribosomal protein L9)|ADQ90842(50S ribosomal protein L9)|AGM22420(50S ribosomal protein L9)|AAV28020(50s ribosomal protein L9)|AGQ51255(50S ribosomal protein L9)|AAZ54007(50S ribosomal protein L9)|AAZ44728(50S ribosomal protein L9)|ASU14033(50S ribosomal protein L9)|OWY74189(50S ribosomal protein L9)	86	OWG16101	ADQ90842	AGM22420	AAV28020	AGQ51255	AAZ54007	AAZ44728	ASU14033	OWY74189
OWG15588(NADH oxidase)|ADQ90307(NADH oxidase)|AGM21864(NADH oxidase)|AAV27813(NADH oxidase (NOxase))|AGQ50697(NADH oxidase)|AAZ53459(NADH oxidase)|AAZ44172(NADH oxidase)|ASU14227(NADH oxidase)|OWY74223(NADH oxidase)	87	OWG15588	ADQ90307	AGM21864	AAV27813	AGQ50697	AAZ53459	AAZ44172	ASU14227	OWY74223
OWG15414(CTP synthase)|ADQ90509(CTP synthase)|AGM22080(CTP synthase)|AAV27708(CTP synthetase)|AGQ50908(CTP synthase)|AAZ53654(CTP synthase)|AAZ44363(CTP synthase)|ASU14446(CTP synthase)|OWY73591(CTP synthetase)	88	OWG15414	ADQ90509	AGM22080	AAV27708	AGQ50908	AAZ53654	AAZ44363	ASU14446	OWY73591
OWG15602(hypothetical protein)|ADQ90361(Putative uncharacterized protein)|AGM21928(hypothetical protein)|AAV27472(hypothetical protein)|AGQ50790(hypothetical protein)|AAZ53533(hypothetical protein)|AAZ44246(hypothetical protein)|ASU14313(hypothetical protein)|OWY73966(hypothetical protein)	89	OWG15602	ADQ90361	AGM21928	AAV27472	AGQ50790	AAZ53533	AAZ44246	ASU14313	OWY73966
OWG15547(uracil-DNA glycosylase)|ADQ90388(Uracil-DNA glycosylase)|AGM21955(Uracil-DNA glycosylase)|AAV27482(uracil-DNA glycosylase)|AGQ50763(uracil-dna glycosylase)|AAZ53505(uracil-dna glycosylase)|AAZ44218(uracil-dna glycosylase)|ASU14282(Uracil-DNA glycosylase)|OWY73929(uracil-DNA glycosylase)	90	OWG15547	ADQ90388	AGM21955	AAV27482	AGQ50763	AAZ53505	AAZ44218	ASU14282	OWY73929
OWG14088(peptide ABC transporter permease)|ADQ90706(Oligopeptide transport system permease protein)|AGM22284(Oligopeptide transport system permease protein)|AAV27924(oligopeptide transport system permease protein)|AGQ51123(oligopeptide transport system permease protein)|AAZ53869(oligopeptide transport system permease protein)|AAZ44586(oligopeptide transport system permease protein)|ASU14744(Oligo…	91	OWG14088	ADQ90706	AGM22284	AAV27924	AGQ51123	AAZ53869	AAZ44586	ASU14744	OWY74120
OWG15498(30S ribosomal protein S17)|ADQ90337(30S ribosomal protein S17)|AGM21900(30S ribosomal protein S17)|AAV27453(30s ribosomal protein S17)|AGQ50816(30S ribosomal protein S17)|AAZ53559(30S ribosomal protein S17)|AAZ44272(30S ribosomal protein S17)|ASU14341(30S ribosomal protein S17)|OWY73654(30S ribosomal protein S17)	92	OWG15498	ADQ90337	AGM21900	AAV27453	AGQ50816	AAZ53559	AAZ44272	ASU14341	OWY73654
OWG15510(translation initiation factor IF-1)|ADQ90348(translation initiation factor IF-1)|AGM21913(translation initiation factor IF-1)|AAV27466(translation initiation factor IF-1)|AGQ50803(translation initiation factor IF-1)|AAZ53546(translation initiation factor IF-1)|AAZ44259(translation initiation factor IF-1)|ASU14328(Translation initiation factor IF-1)|OWY73618(translation initiation factor …	93	OWG15510	ADQ90348	AGM21913	AAV27466	AGQ50803	AAZ53546	AAZ44259	ASU14328	OWY73618
OWG14091(dihydrolipoamide acetyltransferase)|ADQ90709(Dihydrolipoamide acetyltransferase)|AGM22287(Dihydrolipoamide acetyltransferase)|AAV27595(dihydrolipoamide acetyltransferase)|AGQ51126(dihydrolipoamide acetyltransferase)|AAZ53872(dihydrolipoamide acetyltransferase)|AAZ44589(dihydrolipoamide acetyltransferase)|ASU14748(Dihydrolipoyllysine-residue acetyltransferase component of pyruvate dehydro…	94	OWG14091	ADQ90709	AGM22287	AAV27595	AGQ51126	AAZ53872	AAZ44589	ASU14748	OWY73776
OWG14001(hypothetical protein)|ADQ90566(Putative uncharacterized protein)|AGM22140(hypothetical protein)|AAV27842(conserved hypothetical protein)|AGQ50966(hypothetical protein)|AAZ53711(hypothetical protein)|AAZ44420(hypothetical protein)|ASU14524(hypothetical protein)|OWY74171(hypothetical protein)	95	OWG14001	ADQ90566	AGM22140	AAV27842	AGQ50966	AAZ53711	AAZ44420	ASU14524	OWY74171
OWG15433(thymidylate kinase)|ADQ90489(Thymidylate kinase)|AGM22059(Thymidylate kinase)|AAV27724(thymidylate kinase)|AGQ50886(thymidylate kinase)|AAZ53633(thymidylate kinase)|AAZ44342(thymidylate kinase)|ASU14423(Thymidylate kinase)|OWY74062(thymidylate kinase)	96	OWG15433	ADQ90489	AGM22059	AAV27724	AGQ50886	AAZ53633	AAZ44342	ASU14423	OWY74062
OWG16021(PTS mannose transporter subunit IIB)|ADQ90757(Pts system, mannitol-specific IIbc component)|AGM22332(Pts system, mannitol-specific IIbc component)|AAV27962(pts system, mannitol-specific IIbc component)|AGQ51172(PTS system, mannitol-specific IIBC component)|AAZ53916(PTS system, mannitol-specific IIBC component)|AAZ44640(PTS system, mannitol-specific IIBC component)|ASU14803(PTS system man…	97	OWG16021	ADQ90757	AGM22332	AAV27962	AGQ51172	AAZ53916	AAZ44640	ASU14803	OWY74040
OWG13974(DNA repair protein)|ADQ90588(P37-like ABC transporter substrate-binding lipoprotein)|AGM22162(P37-like ABC transporter substrate-binding lipoprotein)|AAV27536(putative high affinity transport system protein p37 precursor)|AGQ50988(P37-like ABC transporter substrate-binding lipoprotein)|AAZ53731(P37-like ABC transporter substrate-binding lipoprotein)|AAZ44444(putative P37-like ABC transpo…	98	OWG13974	ADQ90588	AGM22162	AAV27536	AGQ50988	AAZ53731	AAZ44444	ASU14553	OWY74142
OWG14074(hypothetical protein)|ADQ90694(Putative uncharacterized protein)|AGM22270(hypothetical protein)|AAV27915(conserved hypothetical protein)|AGQ51110(hypothetical protein)|AAZ53854(conserved hypothetical protein)|AAZ44571(conserved hypothetical protein)|ASU14724(Diadenylate cyclase)|OWY74109(hypothetical protein)	99	OWG14074	ADQ90694	AGM22270	AAV27915	AGQ51110	AAZ53854	AAZ44571	ASU14724	OWY74109
OWG15518(aminotransferase class V)|ADQ90356(Nitrogen fixation protein)|AGM21922(Nitrogen fixation protein)|AAV27768(nitrogen fixation protein class-V pyridoxal-phosphate aminotransferase)|AGQ50796(nitrogen fixation protein)|AAZ53538(nitrogen fixation protein)|AAZ44251(nitrogen fixation protein)|ASU14320(Cysteine desulfurase)|OWY73949(aminotransferase class V)	100	OWG15518	ADQ90356	AGM21922	AAV27768	AGQ50796	AAZ53538	AAZ44251	ASU14320	OWY73949
OWG16052(tryptophan--tRNA ligase)|ADQ90791(Tryptophanyl-tRNA synthetase)|AGM22367(Tryptophanyl-tRNA synthetase)|AAV27995(tryptophanyl-tRNA synthetase)|AGQ51202(tryptophanyl-tRNA synthetase)|AAZ53953(tryptophanyl-tRNA synthetase)|AAZ44674(tryptophanyl-tRNA synthetase)|ASU13967(Tryptophan--tRNA ligase)|OWY73984(tryptophan--tRNA ligase)	101	OWG16052	ADQ90791	AGM22367	AAV27995	AGQ51202	AAZ53953	AAZ44674	ASU13967	OWY73984
OWG16017(potassium transporter KtrB)|ADQ90754(Potassium uptake protein)|AGM22328(Potassium uptake protein)|AAV27622(ntpJ protein)|AGQ51168(potassium uptake protein)|AAZ53912(potassium uptake protein)|AAZ44635(potassium uptake protein)|ASU14799(Ktr system potassium uptake protein B)|OWY74032(potassium transporter KtrB)	102	OWG16017	ADQ90754	AGM22328	AAV27622	AGQ51168	AAZ53912	AAZ44635	ASU14799	OWY74032
OWG15499(50S ribosomal protein L14)|ADQ90338(50S ribosomal protein L14)|AGM21901(50S ribosomal protein L14)|AAV27454(50s ribosomal protein L14)|AGQ50815(50S ribosomal protein L14)|AAZ53558(50S ribosomal protein L14)|AAZ44271(50S ribosomal protein L14)|ASU14340(50S ribosomal protein L14)|OWY73653(50S ribosomal protein L14)	103	OWG15499	ADQ90338	AGM21901	AAV27454	AGQ50815	AAZ53558	AAZ44271	ASU14340	OWY73653
OWG16183(signal recognition particle protein)|ADQ90280(Signal recognition particle protein)|AGM21837(Signal recognition particle protein)|AAV27384(signal recognition particle protein)|AGQ50670(signal recognition particle protein)|AAZ53434(signal recognition particle protein)|AAZ44147(signal recognition particle protein)|ASU14154(Signal recognition particle protein)|OWY74246(signal recognition par…	104	OWG16183	ADQ90280	AGM21837	AAV27384	AGQ50670	AAZ53434	AAZ44147	ASU14154	OWY74246
OWG15584(ribosome biogenesis GTPase YlqF)|ADQ90311(GTP-binding protein)|AGM21869(GTP-binding protein)|AAV27812(conserved hypothetical protein, GTP binding protein motif)|AGQ50702(GTP-binding protein)|AAZ53464(GTP-binding protein)|AAZ44177(putative GTP-binding protein)|ASU14232(Ribosome biogenesis GTPase A)|OWY73603(ribosome biogenesis GTPase YlqF)	105	OWG15584	ADQ90311	AGM21869	AAV27812	AGQ50702	AAZ53464	AAZ44177	ASU14232	OWY73603
OWG15594(ribose ABC transporter)|ADQ90462(Ribose ABC transporter)|AGM22031(Ribose ABC transporter)|AAV27738(ribose ABC transporter)|AGQ50861(putative ribose ABC transporter)|AAZ53607(putative ribose ABC transporter)|AAZ44317(putative ribose ABC transporter)|ASU14393(Ribose import permease protein RbsC)|OWY73770(ribose ABC transporter)	106	OWG15594	ADQ90462	AGM22031	AAV27738	AGQ50861	AAZ53607	AAZ44317	ASU14393	OWY73770
OWG14052(leucyl aminopeptidase)|ADQ90670(Leucyl aminopeptidase)|AGM22246(Leucyl aminopeptidase)|AAV27896(aminopeptidase)|AGQ51086(leucyl aminopeptidase)|AAZ53831(leucyl aminopeptidase)|AAZ44547(leucyl aminopeptidase)|ASU14696(Cytosol aminopeptidase)|OWY74089(leucyl aminopeptidase)	107	OWG14052	ADQ90670	AGM22246	AAV27896	AGQ51086	AAZ53831	AAZ44547	ASU14696	OWY74089
OWG16134(tRNA uridine-5-carboxymethylaminomethyl(34) synthesis enzyme MnmG)|ADQ90231(tRNA uridine 5-carboxymethylaminomethyl modification enzyme mnmG)|AGM21783(tRNA uridine 5-carboxymethylaminomethyl modification enzyme mnmG)|AAV27346(glucose inhibited division protein A)|AGQ50614(glucose inhibited division protein A)|AAZ53380(glucose inhibited division protein A)|AAZ44097(glucose inhibited divis…	108	OWG16134	ADQ90231	AGM21783	AAV27346	AGQ50614	AAZ53380	AAZ44097	ASU14081	OWY73909
OWG16055(ribonuclease HII)|ADQ90794(ribonuclease HII)|AGM22370(ribonuclease HII)|AAV27633(ribonuclease HII)|AGQ51205(ribonuclease HII)|AAZ53956(ribonuclease HII)|AAZ44677(ribonuclease HII)|ASU13970(Ribonuclease HIII)|OWY73977(ribonuclease HII)	109	OWG16055	ADQ90794	AGM22370	AAV27633	AGQ51205	AAZ53956	AAZ44677	ASU13970	OWY73977
OWG15604(L-lactate dehydrogenase)|ADQ90382(L-lactate dehydrogenase)|AGM21949(L-lactate dehydrogenase)|AAV27786(L-lactate dehydrogenase)|AGQ50769(L-lactate dehydrogenase)|AAZ53511(L-lactate dehydrogenase)|AAZ44224(L-lactate dehydrogenase)|ASU14290(L-lactate dehydrogenase)|OWY73935(L-lactate dehydrogenase)	110	OWG15604	ADQ90382	AGM21949	AAV27786	AGQ50769	AAZ53511	AAZ44224	ASU14290	OWY73935
OWG15467(hypothetical protein)|ADQ90431(Lipoprotein)|AGM21999(Lipoprotein)|AAV27747(conserved hypothetical protein)|AGQ50848(lipoprotein)|AAZ53591(lipoprotein)|AAZ44304(putative lipoprotein)|ASU14377(hypothetical protein)|OWY73852(hypothetical protein)	111	OWG15467	ADQ90431	AGM21999	AAV27747	AGQ50848	AAZ53591	AAZ44304	ASU14377	OWY73852
OWG13980(hypothetical protein)|ADQ90594(lipoprotein)|AGM22169(lipoprotein)|AAV27543(putative lipoprotein)|AGQ50995(lipoprotein)|AAZ53738(lipoprotein)|AAZ44451(putative lipoprotein)|ASU14559(hypothetical protein)|OWY74134(hypothetical protein)	112	OWG13980	ADQ90594	AGM22169	AAV27543	AGQ50995	AAZ53738	AAZ44451	ASU14559	OWY74134
OWG16126(hypothetical protein)|ADQ90882(Putative uncharacterized protein)|AGM22457(hypothetical protein)|AAV27678(conserved hypothetical protein)|AGQ51282(hypothetical protein)|AAZ54033(hypothetical protein)|AAZ44753(hypothetical protein)|ASU14066(hypothetical protein)|OWY73901(hypothetical protein)	113	OWG16126	ADQ90882	AGM22457	AAV27678	AGQ51282	AAZ54033	AAZ44753	ASU14066	OWY73901
OWG16018(hypothetical protein)|ADQ90755(hypothetical protein)|AGM22329(hypothetical protein)|AAV27959(conserved hypothetical protein)|AGQ51169(hypothetical protein)|AAZ53913(conserved hypothetical protein)|AAZ44637(conserved hypothetical protein)|ASU14800(hypothetical protein)|OWY74036(hypothetical protein)	114	OWG16018	ADQ90755	AGM22329	AAV27959	AGQ51169	AAZ53913	AAZ44637	ASU14800	OWY74036
OWG16065(sugar ABC transporter substrate-binding protein)|ADQ90804(ABC transporter xylose-binding lipoprotein)|AGM22380(ABC transporter xylose-binding lipoprotein)|AAV27643(conserved hypothetical protein)|AGQ51217(ABC transporter xylose-binding lipoprotein)|AAZ53967(ABC transporter xylose-binding lipoprotein)|AAZ44690(ABC transporter xylose-binding lipoprotein)|ASU13984(Membrane lipoprotein TmpC)…	115	OWG16065	ADQ90804	AGM22380	AAV27643	AGQ51217	AAZ53967	AAZ44690	ASU13984	OWY73689
OWG15451(protein translocase subunit SecDF)|ADQ90470(Protein-export membrane protein secD)|AGM22039(Protein-export membrane protein secD)|AAV27735(protein-export membrane protein secD)|AGQ50868(bifunctional preprotein translocase subunit SecD/SecF)|AAZ53615(protein-export membrane protein)|AAZ44324(protein-export membrane protein)|ASU14400(hypothetical protein)|OWY73764(protein translocase subuni…	116	OWG15451	ADQ90470	AGM22039	AAV27735	AGQ50868	AAZ53615	AAZ44324	ASU14400	OWY73764
OWG15417(hypothetical protein)|ADQ90506(Putative uncharacterized protein)|AGM22077(hypothetical protein)|AAV27710(conserved hypothetical protein)|AGQ50904(hypothetical protein)|AAZ53651(conserved hypothetical protein)|AAZ44360(conserved hypothetical protein)|ASU14442(Pyridoxal phosphate phosphatase YbhA)|OWY74083(hypothetical protein)	117	OWG15417	ADQ90506	AGM22077	AAV27710	AGQ50904	AAZ53651	AAZ44360	ASU14442	OWY74083
OWG13953(hypothetical protein)|ADQ90563(Putative uncharacterized protein)|AGM22137(hypothetical protein)|AAV27840(hypothetical protein)|AGQ50962(hypothetical protein)|AAZ53708(hypothetical protein)|AAZ44416(hypothetical protein)|ASU14516(hypothetical protein)|OWY74164(hypothetical protein)	118	OWG13953	ADQ90563	AGM22137	AAV27840	AGQ50962	AAZ53708	AAZ44416	ASU14516	OWY74164
OWG15413(CDP-diacylglycerol--glycerol-3-phosphate 3-phosphatidyltransferase)|ADQ90510(CDP-diacylglycerol--glycerol-3-phosphate 3-phosphatidyltransferase)|AGM22081(CDP-diacylglycerol--glycerol-3-phosphate 3-phosphatidyltransferase)|AAV27414(phosphatidylglycerophosphate synthase)|AGQ50909(CDP-diacylglycerol--glycerol-3-phosphate 3-phosphatidyltransferase)|AAZ53655(CDP-diacylglycerol--glycerol-3-pho…	119	OWG15413	ADQ90510	AGM22081	AAV27414	AGQ50909	AAZ53655	AAZ44364	ASU14448	OWY73592
OWG15553(50S ribosomal protein L35)|ADQ90394(50S ribosomal protein L35)|AGM21961(50S ribosomal protein L35)|AAV27487(50s ribosomal protein L35)|AGQ50757(50S ribosomal protein L35)|AAZ53499(50s ribosomal protein L35)|AAZ44212(50s ribosomal protein L35)|ASU14275(50S ribosomal protein L35)|OWY73920(50S ribosomal protein L35)	120	OWG15553	ADQ90394	AGM21961	AAV27487	AGQ50757	AAZ53499	AAZ44212	ASU14275	OWY73920
OWG14005(hypothetical protein)|ADQ90610(Putative uncharacterized protein)|AGM22185(hypothetical protein)|AAV27864(conserved hypothetical protein)|AGQ51030(hypothetical protein)|AAZ53759(hypothetical protein)|AAZ44489(hypothetical protein)|ASU14620(hypothetical protein)|OWY73694(hypothetical protein)	121	OWG14005	ADQ90610	AGM22185	AAV27864	AGQ51030	AAZ53759	AAZ44489	ASU14620	OWY73694
OWG16043(ribosome-binding factor A)|ADQ90917(ribosome-binding factor A)|AGM22358(ribosome-binding factor A)|AAV27987(ribosomal binding factor A)|AGQ51195(ribosome-binding factor A)|AAZ53946(ribosome-binding factor A)|AAZ44668(ribosome-binding factor A)|ASU13957(Ribosome-binding factor A)|OWY73995(ribosome-binding factor A)	122	OWG16043	ADQ90917	AGM22358	AAV27987	AGQ51195	AAZ53946	AAZ44668	ASU13957	OWY73995
OWG14095(hypothetical protein)|ADQ90714(Putative uncharacterized protein)|AGM22291(hypothetical protein)|AAV27929(hypothetical protein)|AGQ51130(hypothetical protein)|AAZ53876(hypothetical protein)|AAZ44593(hypothetical protein)|ASU14754(hypothetical protein)|OWY73780(hypothetical protein)	123	OWG14095	ADQ90714	AGM22291	AAV27929	AGQ51130	AAZ53876	AAZ44593	ASU14754	OWY73780
OWG14093(acetate kinase)|ADQ90711(Acetate kinase AckA)|AGM22289(Acetate kinase AckA)|AAV27927(acetate kinase)|AGQ51128(acetate kinase)|AAZ53874(acetate kinase)|AAZ44591(acetate kinase)|ASU14752(Acetate kinase)|OWY73778(acetate kinase)	124	OWG14093	ADQ90711	AGM22289	AAV27927	AGQ51128	AAZ53874	AAZ44591	ASU14752	OWY73778
OWG15531(trigger factor)|ADQ90370(trigger factor)|AGM21937(trigger factor)|AAV27774(trigger factor (prolyl isomerase))|AGQ50781(trigger factor)|AAZ53523(trigger factor)|AAZ44236(trigger factor)|ASU14302(Trigger factor)|OWY73963(trigger factor)	125	OWG15531	ADQ90370	AGM21937	AAV27774	AGQ50781	AAZ53523	AAZ44236	ASU14302	OWY73963
OWG15495(30S ribosomal protein S3)|ADQ90335(30S ribosomal protein S3)|AGM21897(30S ribosomal protein S3)|AAV27450(30s ribosomal protein S3)|AGQ50819(30S ribosomal protein S3)|AAZ53562(30S ribosomal protein S3)|AAZ44275(30S ribosomal protein S3)|ASU14344(30S ribosomal protein S3)|OWY73657(30S ribosomal protein S3)	126	OWG15495	ADQ90335	AGM21897	AAV27450	AGQ50819	AAZ53562	AAZ44275	ASU14344	OWY73657
OWG16198(hypothetical protein)|ADQ90297(30 kDa GTP-binding protein lepA)|AGM21854(30 kDa GTP-binding protein lepA)|AAV27400(30 kda GTP-binding protein lepA)|AGQ50687(hypothetical protein)|AAZ53449(conserved hypothetical protein)|AAZ44162(conserved hypothetical protein)|ASU14177(hypothetical protein)|OWY74236(hypothetical protein)	127	OWG16198	ADQ90297	AGM21854	AAV27400	AGQ50687	AAZ53449	AAZ44162	ASU14177	OWY74236
OWG16137(DHH family phosphoesterase)|ADQ90234(DHH family phosphoesterase)|AGM21786(DHH family phosphoesterase)|AAV27349(conserved hypothetical protein)|AGQ50616(DHH family phosphoesterase)|AAZ53383(DHH family phosphoesterase)|AAZ44100(putative DHH family phosphoesterase)|ASU14084(Bifunctional oligoribonuclease and PAP phosphatase NrnA)|OWY73906(DHH family phosphoesterase)	128	OWG16137	ADQ90234	AGM21786	AAV27349	AGQ50616	AAZ53383	AAZ44100	ASU14084	OWY73906
OWG15491(50S ribosomal protein L23)|ADQ90331(50S ribosomal protein L23)|AGM21893(50S ribosomal protein L23)|AAV27446(50s ribosomal protein L23)|AGQ50823(50S ribosomal protein L23)|AAZ53566(50S ribosomal protein L23)|AAZ44279(50S ribosomal protein L23)|ASU14348(50S ribosomal protein L23)|OWY73661(50S ribosomal protein L23)	129	OWG15491	ADQ90331	AGM21893	AAV27446	AGQ50823	AAZ53566	AAZ44279	ASU14348	OWY73661
OWG15431(energy-coupling factor transporter ATPase)|ADQ90493(Cobalt import ATP-binding protein cbiO 1)|AGM22063(Cobalt import ATP-binding protein cbiO 1)|AAV27720(ABC transporter ATP binding protein)|AGQ50890(ABC transporter ATP-binding protein)|AAZ53637(ABC transporter ATP-binding protein)|AAZ44346(putative ABC transporter ATP-binding protein)|ASU14427(Energy-coupling factor transporter ATP-bind…	130	OWG15431	ADQ90493	AGM22063	AAV27720	AGQ50890	AAZ53637	AAZ44346	ASU14427	OWY74059
OWG14033(L-ribulose-5-phosphate 4-epimerase)|ADQ90650(Sugar isomerase SgaE)|AGM22225(Sugar isomerase SgaE)|AAV27881(L-ribulose-phosphate 4-epimerase)|AGQ51062(sugar isomerase SgaE)|AAZ53804(sugar isomerase SgaE)|AAZ44520(sugar isomerase SgaE)|ASU14655(L-ribulose-5-phosphate 4-epimerase UlaF)|OWY73751(L-ribulose-5-phosphate 4-epimerase)	131	OWG14033	ADQ90650	AGM22225	AAV27881	AGQ51062	AAZ53804	AAZ44520	ASU14655	OWY73751
OWG15447(hypothetical protein)|ADQ90476(hypothetical protein)|AGM22045(hypothetical protein)|AAV27426(conserved hypothetical protein)|AGQ50873(hypothetical protein)|AAZ53620(conserved hypothetical protein)|AAZ44329(putative conserved hypothetical protein)|ASU14406(hypothetical protein)|OWY74049(hypothetical protein)	132	OWG15447	ADQ90476	AGM22045	AAV27426	AGQ50873	AAZ53620	AAZ44329	ASU14406	OWY74049
OWG15415(MurR/RpiR family transcriptional regulator)|ADQ90508(Putative transcriptional regulator)|AGM22079(Putative transcriptional regulator)|AAV27415(conserved hypothetical protein)|AGQ50907(hypothetical protein)|AAZ53653(transcriptional regulator)|AAZ44362(putative transcriptional regulator)|ASU14445(hypothetical protein)|OWY74082(MurR/RpiR family transcriptional regulator)	133	OWG15415	ADQ90508	AGM22079	AAV27415	AGQ50907	AAZ53653	AAZ44362	ASU14445	OWY74082
OWG14046(50S ribosomal protein L31)|ADQ90664(50S ribosomal protein L31)|AGM22239(50S ribosomal protein L31)|AAV27580(50s ribosomal protein L31)|AGQ51079(50S ribosomal protein L31)|AAZ53823(50S ribosomal protein L31)|AAZ44539(50S ribosomal protein L31)|ASU14686(50S ribosomal protein L31)|OWY73724(50S ribosomal protein L31)	134	OWG14046	ADQ90664	AGM22239	AAV27580	AGQ51079	AAZ53823	AAZ44539	ASU14686	OWY73724
OWG13929(lipoate--protein ligase)|ADQ90531(Lipoate-protein ligase A)|AGM22105(Lipoate-protein ligase A)|AAV27828(lipoate-protein ligase)|AGQ50938(lipoate-protein ligase A)|AAZ53683(lipoate-protein ligase A)|AAZ44392(lipoate-protein ligase A)|ASU14493(Lipoate--protein ligase 2)|OWY73873(lipoate--protein ligase)	135	OWG13929	ADQ90531	AGM22105	AAV27828	AGQ50938	AAZ53683	AAZ44392	ASU14493	OWY73873
OWG16176(ATP synthase subunit C)|ADQ90270(ATP synthase subunit c)|AGM21827(ATP synthase subunit c)|AAV27375(ATP synthase C chain)|AGQ50660(F0F1 ATP synthase subunit C)|AAZ53425(ATP synthase C chain)|AAZ44138(ATP synthase C chain)|ASU14140(ATP synthase subunit c, sodium ion specific)|OWY74267(ATP synthase subunit C)	136	OWG16176	ADQ90270	AGM21827	AAV27375	AGQ50660	AAZ53425	AAZ44138	ASU14140	OWY74267
OWG16033(N-acetylglucosamine-6-phosphate deacetylase)|ADQ90773(N-acetylglucosamine-6-phosphate deacetylase)|AGM22346(N-acetylglucosamine-6-phosphate deacetylase)|AAV27626(N-acetylglucosamine-6-phosphate deacetylase)|AGQ51183(N-acetylglucosamine-6-phosphate deacetylase)|AAZ53935(N-acetylglucosamine-6-phosphate deacetylase)|AAZ44657(N-acetylglucosamine-6-phosphate deacetylase)|ASU13944(N-acetylgluc…	137	OWG16033	ADQ90773	AGM22346	AAV27626	AGQ51183	AAZ53935	AAZ44657	ASU13944	OWY74003
OWG15442(enolase)|ADQ90480(Enolase)|AGM22050(Enolase)|AAV27730(enolase)|AGQ50877(enolase)|AAZ53624(enolase)|AAZ44333(enolase)|ASU14412(Enolase)|OWY74055(phosphopyruvate hydratase)	138	OWG15442	ADQ90480	AGM22050	AAV27730	AGQ50877	AAZ53624	AAZ44333	ASU14412	OWY74055
OWG13997(proline--tRNA ligase)|ADQ90612(Prolyl-tRNA synthetase)|AGM22188(Prolyl-tRNA synthetase)|AAV27863(prolyl aminoacyl-tRNA synthetase)|AGQ51013(prolyl-tRNA synthetase)|AAZ53756(prolyl-tRNA synthetase)|AAZ44469(prolyl-tRNA synthetase)|ASU14587(Proline--tRNA ligase)|OWY73561(proline--tRNA ligase)	139	OWG13997	ADQ90612	AGM22188	AAV27863	AGQ51013	AAZ53756	AAZ44469	ASU14587	OWY73561
OWG13987(PTS ascorbate transporter subunit IIB)|ADQ90623(Pentitol phosphotransferase enzyme II, B component)|AGM22199(Pentitol phosphotransferase enzyme II, B component)|AAV27858(pentitol phosphotransferase enzyme II, B component)|AGQ51003(PTS system enzyme IIB component)|AAZ53746(PTS system enzyme IIB component)|AAZ44459(putative PTS system enzyme IIB component)|ASU14572(Ascorbate-specific PTS s…	140	OWG13987	ADQ90623	AGM22199	AAV27858	AGQ51003	AAZ53746	AAZ44459	ASU14572	OWY73733
OWG15505(30S ribosomal protein S5)|ADQ90343(30S ribosomal protein S5)|AGM21908(30S ribosomal protein S5)|AAV27461(30s ribosomal protein S5)|AGQ50808(30S ribosomal protein S5)|AAZ53551(30S ribosomal protein S5)|AAZ44264(30S ribosomal protein S5)|ASU14333(30S ribosomal protein S5)|OWY73613(30S ribosomal protein S5)	141	OWG15505	ADQ90343	AGM21908	AAV27461	AGQ50808	AAZ53551	AAZ44264	ASU14333	OWY73613
OWG13932(hypothetical protein)|ADQ90529(hypothetical protein)|AGM22102(hypothetical protein)|AAV27516(hypothetical protein)|AGQ50941(hypothetical protein)|AAZ53686(hypothetical protein)|AAZ44395(hypothetical protein)|ASU14496(hypothetical protein)|OWY73876(hypothetical protein)	142	OWG13932	ADQ90529	AGM22102	AAV27516	AGQ50941	AAZ53686	AAZ44395	ASU14496	OWY73876
OWG15470(ABC transporter ATP-binding protein)|ADQ90428(Oligopeptide ABC transporter ATP-binding protein)|AGM21996(Oligopeptide ABC transporter ATP-binding protein)|AAV27750(oligopeptide transport system permease protein)|AGQ50844(oligopeptide ABC transporter ATP-binding protein)|AAZ53588(oligopeptide ABC transporter ATP-binding protein)|AAZ44301(oligopeptide ABC transporter ATP-binding protein)|A…	143	OWG15470	ADQ90428	AGM21996	AAV27750	AGQ50844	AAZ53588	AAZ44301	ASU14373	OWY73855
OWG13919(hypothetical protein)|ADQ90544(Putative uncharacterized protein)|AGM22118(hypothetical protein)|AAV27823(hypothetical protein)|AGQ50927(hypothetical protein)|AAZ53671(hypothetical protein)|AAZ44380(hypothetical protein)|ASU14478(hypothetical protein)|OWY73627(hypothetical protein)	144	OWG13919	ADQ90544	AGM22118	AAV27823	AGQ50927	AAZ53671	AAZ44380	ASU14478	OWY73627
OWG15998(elongation factor Tu)|ADQ90729(translation elongation factor Tu)|AGM22305(translation elongation factor Tu)|AAV27941(elongation factor)|AGQ51144(elongation factor EF-Tu)|AAZ53889(elongation factor EF-Tu)|AAZ44610(elongation factor EF-Tu)|ASU14770(Elongation factor Tu)|OWY73594(elongation factor Tu)	145	OWG15998	ADQ90729	AGM22305	AAV27941	AGQ51144	AAZ53889	AAZ44610	ASU14770	OWY73594
OWG14079(hypothetical protein)|ADQ90915(hypothetical protein)|AGM22275(hypothetical protein)|AAV27593(hypothetical protein)|AGQ51115(hypothetical protein)|AAZ53859(hypothetical protein)|AAZ44576(hypothetical protein)|ASU14730(hypothetical protein)|OWY74117(hypothetical protein)	146	OWG14079	ADQ90915	AGM22275	AAV27593	AGQ51115	AAZ53859	AAZ44576	ASU14730	OWY74117
OWG16090(segregation/condensation protein B)|ADQ90831(segregation and condensation protein B)|AGM22408(segregation and condensation protein B)|AAV27660(conserved hypothetical protein)|AGQ51244(segregation and condensation protein B)|AAZ53995(conserved hypothetical protein)|AAZ44717(conserved hypothetical protein)|ASU14021(Segregation and condensation protein B)|OWY74201(segregation/condensation p…	147	OWG16090	ADQ90831	AGM22408	AAV27660	AGQ51244	AAZ53995	AAZ44717	ASU14021	OWY74201
OWG15596(serine hydroxymethyltransferase)|ADQ90454(Serine hydroxymethyltransferase)|AGM22023(Serine hydroxymethyltransferase)|AAV27431(serine hydroxymethyltransferase)|AGQ50853(glycine hydroxymethyltransferase)|AAZ53598(glycine hydroxymethyltransferase)|AAZ44309(glycine hydroxymethyltransferase)|ASU14385(Serine hydroxymethyltransferase)|OWY73564(serine hydroxymethyltransferase)	148	OWG15596	ADQ90454	AGM22023	AAV27431	AGQ50853	AAZ53598	AAZ44309	ASU14385	OWY73564
OWG16175(F0F1 ATP synthase subunit A)|ADQ90269(ATP synthase subunit a)|AGM21826(ATP synthase subunit a)|AAV27374(ATP synthase A chain)|AGQ50659(ATP synthase A chain)|AAZ53424(ATP synthase A chain)|AAZ44137(ATP synthase A chain)|ASU14139(ATP synthase subunit a)|OWY74266(F0F1 ATP synthase subunit A)	149	OWG16175	ADQ90269	AGM21826	AAV27374	AGQ50659	AAZ53424	AAZ44137	ASU14139	OWY74266
OWG16163(type I glyceraldehyde-3-phosphate dehydrogenase)|ADQ90256(Glyceraldehyde 3-phosphate dehydrogenase)|AGM21810(Glyceraldehyde 3-phosphate dehydrogenase)|AAV27365(glyceraldehyde 3-phosphate dehydrogenase)|AGQ50646(glyceraldehyde 3-phosphate dehydrogenase)|AAZ53412(glyceraldehyde 3-phosphate dehydrogenase)|AAZ44125(glyceraldehyde 3-phosphate dehydrogenase)|ASU14123(Glyceraldehyde-3-phosphate…	150	OWG16163	ADQ90256	AGM21810	AAV27365	AGQ50646	AAZ53412	AAZ44125	ASU14123	OWY74279
OWG16115(peptidase M24 family protein)|ADQ90857(XAA-PRO aminopeptidase)|AGM22436(XAA-PRO aminopeptidase)|AAV27669(xaa-pro aminopeptidase)|AGQ51269(XAA-PRO aminopeptidase)|AAZ54021(XAA-PRO aminopeptidase)|AAZ44742(XAA-PRO aminopeptidase)|ASU14050(Aminopeptidase YpdF)|OWY74217(peptidase M24 family protein)	151	OWG16115	ADQ90857	AGM22436	AAV27669	AGQ51269	AAZ54021	AAZ44742	ASU14050	OWY74217
OWG15585(protein translocase subunit SecA)|ADQ90310(Protein translocase subunit secA)|AGM21868(Protein translocase subunit secA)|AAV27504(preprotein translocase subunit)|AGQ50701(preprotein translocase SecA subunit)|AAZ53463(preprotein translocase SecA subunit)|AAZ44176(preprotein translocase SecA subunit)|ASU14231(Protein translocase subunit SecA)|OWY73602(preprotein translocase subunit SecA)	152	OWG15585	ADQ90310	AGM21868	AAV27504	AGQ50701	AAZ53463	AAZ44176	ASU14231	OWY73602
OWG15471(peptide ABC transporter permease)|ADQ90427(oligopeptide transport system permease protein)|AGM21994(oligopeptide transport system permease protein)|AAV27751(oligopeptide transport system permease protein)|AGQ50843(oligopeptide transport system permease protein)|AAZ53587(oligopeptide transport system permease protein)|AAZ44300(oligopeptide transport system permease protein)|ASU14372(Dipep…	153	OWG15471	ADQ90427	AGM21994	AAV27751	AGQ50843	AAZ53587	AAZ44300	ASU14372	OWY73856
OWG15537(hypothetical protein)|ADQ90377(hypothetical protein)|AGM21944(hypothetical protein)|AAV27781(conserved hypothetical protein)|AGQ50774(hypothetical protein)|AAZ53516(hypothetical protein)|AAZ44229(hypothetical protein)|ASU14296(hypothetical protein)|OWY73942(hypothetical protein)	154	OWG15537	ADQ90377	AGM21944	AAV27781	AGQ50774	AAZ53516	AAZ44229	ASU14296	OWY73942
OWG16109(TatD family deoxyribonuclease)|ADQ90851(Putative uncharacterized protein)|AGM22429(hypothetical protein)|AAV28027(conserved hypothetical protein)|AGQ51263(hypothetical protein)|AAZ54015(conserved hypothetical protein)|AAZ44736(conserved hypothetical protein)|ASU14042(putative metal-dependent hydrolase YcfH)|OWY74212(TatD family deoxyribonuclease)	155	OWG16109	ADQ90851	AGM22429	AAV28027	AGQ51263	AAZ54015	AAZ44736	ASU14042	OWY74212
OWG16203(30S ribosomal protein S7)|ADQ90301(30S ribosomal protein S7)|AGM21858(30S ribosomal protein S7)|AAV27703(30s ribosomal protein S7)|AGQ50691(30S ribosomal protein S7)|AAZ53453(30S ribosomal protein S7)|AAZ44166(30S ribosomal protein S7)|ASU14182(30S ribosomal protein S7)|OWY74224(30S ribosomal protein S7)	156	OWG16203	ADQ90301	AGM21858	AAV27703	AGQ50691	AAZ53453	AAZ44166	ASU14182	OWY74224
OWG16132(chromosomal replication initiation protein DnaA)|ADQ90229(Chromosomal replication initiator protein dnaA)|AGM21781(Chromosomal replication initiator protein dnaA)|AAV27344(chromosomal replication initiator protein)|AGQ50612(chromosomal replication initiator protein)|AAZ53378(chromosomal replication initiator protein)|AAZ44095(chromosomal replication initiator protein)|ASU14077(Chromosoma…	157	OWG16132	ADQ90229	AGM21781	AAV27344	AGQ50612	AAZ53378	AAZ44095	ASU14077	OWY73905
OWG15423(hypothetical protein)|ADQ90501(P102-like protein)|AGM22071(P102-like protein)|AAV27417(conserved hypothetical protein, p102 paralog)|AGQ50898(P102-like protein)|AAZ53645(P102-like protein)|AAZ44354(putative P102-like protein)|ASU14435(hypothetical protein)|OWY74077(hypothetical protein)	158	OWG15423	ADQ90501	AGM22071	AAV27417	AGQ50898	AAZ53645	AAZ44354	ASU14435	OWY74077
OWG16031(serine protease)|ADQ90770(Putative uncharacterized protein)|AGM22344(hypothetical protein)|AAV27625(putative serine proteinase)|AGQ51181(hypothetical protein)|AAZ53933(conserved hypothetical protein)|AAZ44652(conserved hypothetical protein)|ASU13942(Serine protease Do-like HtrA)|OWY74001(serine protease)	159	OWG16031	ADQ90770	AGM22344	AAV27625	AGQ51181	AAZ53933	AAZ44652	ASU13942	OWY74001
OWG16233(peptidase A8)|ADQ90252(Lipoprotein signal peptidase)|AGM21806(Lipoprotein signal peptidase)|AAV27691(lipoprotein signal peptidase (prolipoprotein signal peptidase) (signal peptidase II) (spase II))|AGQ50642(lipoprotein signal peptidase)|AAZ53408(lipoprotein signal peptidase)|AAZ44121(lipoprotein signal peptidase)|ASU14117(Lipoprotein signal peptidase)|OWY74288(peptidase A8)	160	OWG16233	ADQ90252	AGM21806	AAV27691	AGQ50642	AAZ53408	AAZ44121	ASU14117	OWY74288
OWG15598(lysine--tRNA ligase)|ADQ90419(lysyl-tRNA synthetase)|AGM21987(lysyl-tRNA synthetase)|AAV27755(lysine--tRNA ligase)|AGQ50837(lysyl-tRNA synthetase)|AAZ53581(lysyl-tRNA synthetase)|AAZ44294(lysyl-tRNA synthetase)|ASU14365(Lysine--tRNA ligase)|OWY73863(lysine--tRNA ligase)	161	OWG15598	ADQ90419	AGM21987	AAV27755	AGQ50837	AAZ53581	AAZ44294	ASU14365	OWY73863
OWG15441(serine--tRNA ligase)|ADQ90481(Seryl-tRNA synthetase)|AGM22051(Seryl-tRNA synthetase)|AAV27729(seryl-tRNA synthetase)|AGQ50878(seryl-tRNA synthetase)|AAZ53625(seryl-tRNA synthetase)|AAZ44334(seryl-tRNA synthetase)|ASU14413(Serine--tRNA ligase)|OWY74054(serine--tRNA ligase)	162	OWG15441	ADQ90481	AGM22051	AAV27729	AGQ50878	AAZ53625	AAZ44334	ASU14413	OWY74054
OWG13995(ABC transporter ATP-binding protein)|ADQ90615(ABC transporter ATP-binding protein)|AGM22191(ABC transporter ATP-binding protein)|AAV27553(conserved hypothetical protein)|AGQ51011(ABC transporter ATP-binding protein)|AAZ53754(ABC transporter ATP-binding protein)|AAZ44467(putative ABC transporter ATP-binding protein)|ASU14585(L-cystine import ATP-binding protein TcyC)|OWY73735(ABC transpor…	163	OWG13995	ADQ90615	AGM22191	AAV27553	AGQ51011	AAZ53754	AAZ44467	ASU14585	OWY73735
OWG16162(DNA topoisomerase IV subunit B)|ADQ90255(Topoisomerase IV subunit B)|AGM21809(Topoisomerase IV subunit B)|AAV27694(topoisomerase IV subunit B)|AGQ50645(topoisomerase IV subunit B)|AAZ53411(topoisomerase IV subunit B)|AAZ44124(topoisomerase IV subunit B)|ASU14122(DNA topoisomerase 4 subunit B)|OWY74278(DNA topoisomerase IV subunit B)	164	OWG16162	ADQ90255	AGM21809	AAV27694	AGQ50645	AAZ53411	AAZ44124	ASU14122	OWY74278
OWG14081(cell surface protein)|ADQ90699(P216 surface protein)|AGM22277(P216 surface protein)|AAV27917(conserved hypothetical protein, p97 paralog)|AGQ51117(putative p216 surface protein)|AAZ53862(putative p216 surface protein)|AAZ44579(putative P216 surface protein)|ASU14734(hypothetical protein)|OWY74127(cell surface protein)	165	OWG14081	ADQ90699	AGM22277	AAV27917	AGQ51117	AAZ53862	AAZ44579	ASU14734	OWY74127
OWG16039(hypothetical protein)|ADQ90781(Putative uncharacterized protein)|AGM22354(hypothetical protein)|AAV27983(conserved hypothetical protein)|AGQ51190(hypothetical protein)|AAZ53942(conserved hypothetical protein)|AAZ44664(conserved hypothetical protein)|ASU13954(hypothetical protein)|OWY73991(hypothetical protein)	166	OWG16039	ADQ90781	AGM22354	AAV27983	AGQ51190	AAZ53942	AAZ44664	ASU13954	OWY73991
OWG16118(oxidoreductase)|ADQ90862(P146 adhesin like-protein, p97 paralog)|AGM22440(P146 adhesin like-protein)|AAV28029(p146 adhesin like-protein, p97 paralog)|AGQ51274(adhesin like-protein P146)|AAZ54025(adhesin like-protein P146)|AAZ44746(putative adhesin like-protein P146)|ASU14059(hypothetical protein)|OWY74220(oxidoreductase)	167	OWG16118	ADQ90862	AGM22440	AAV28029	AGQ51274	AAZ54025	AAZ44746	ASU14059	OWY74220
OWG16002(2-deoxyribose-5-phosphate aldolase)|ADQ90733(Deoxyribose-phosphate aldolase)|AGM22309(Deoxyribose-phosphate aldolase)|AAV27945(deoxyribose-phosphate aldolase)|AGQ51149(deoxyribose-phosphate aldolase)|AAZ53893(deoxyribose-phosphate aldolase)|AAZ44614(deoxyribose-phosphate aldolase)|ASU14776(Deoxyribose-phosphate aldolase 1)|OWY74026(2-deoxyribose-5-phosphate aldolase)	168	OWG16002	ADQ90733	AGM22309	AAV27945	AGQ51149	AAZ53893	AAZ44614	ASU14776	OWY74026
OWG16127(valine--tRNA ligase)|ADQ90883(Valyl-tRNA synthetase)|AGM22458(Valyl-tRNA synthetase)|AAV27679(valyl-tRNA synthetase)|AGQ51283(valyl-tRNA synthetase)|AAZ54034(valyl-tRNA synthetase)|AAZ44754(valyl-tRNA synthetase)|ASU14068(Valine--tRNA ligase)|OWY73900(valine--tRNA ligase)	169	OWG16127	ADQ90883	AGM22458	AAV27679	AGQ51283	AAZ54034	AAZ44754	ASU14068	OWY73900
OWG13966(hypothetical protein)|ADQ90581(Putative uncharacterized protein)|AGM22155(hypothetical protein)|AAV27532(conserved hypothetical protein)|AGQ50979(hypothetical protein)|AAZ53723(hypothetical protein)|AAZ44435(hypothetical protein)|ASU14543(hypothetical protein)|OWY74149(hypothetical protein)	170	OWG13966	ADQ90581	AGM22155	AAV27532	AGQ50979	AAZ53723	AAZ44435	ASU14543	OWY74149
OWG15437(hypothetical protein)|ADQ90485(Putative uncharacterized protein)|AGM22055(hypothetical protein)|AAV27419(conserved hypothetical protein)|AGQ50882(hypothetical protein)|AAZ53629(hypothetical protein)|AAZ44338(hypothetical protein)|ASU14419(hypothetical protein)|OWY74066(hypothetical protein)	171	OWG15437	ADQ90485	AGM22055	AAV27419	AGQ50882	AAZ53629	AAZ44338	ASU14419	OWY74066
OWG13975(ABC transporter ATP-binding protein)|ADQ90589(ABC transporter ATP-binding protein)|AGM22163(ABC transporter ATP-binding protein)|AAV27537(ABC transporter ATP-binding protein; p29 protein (M. hyorhinis))|AGQ50989(ABC transporter ATP-binding protein)|AAZ53732(ABC transporter ATP-binding protein)|AAZ44445(putative ABC transporter ATP-binding protein)|ASU14554(Glutamine transport ATP-binding…	172	OWG13975	ADQ90589	AGM22163	AAV27537	AGQ50989	AAZ53732	AAZ44445	ASU14554	OWY74143
OWG14108(Holliday junction branch migration DNA helicase RuvB)|ADQ90633(Holliday junction ATP-dependent DNA helicase ruvB)|AGM22209(Holliday junction ATP-dependent DNA helicase ruvB)|AAV27572(holliday junction DNA helicase)|AGQ51046(holliday junction DNA helicase RuvB)|AAZ53775(holliday junction DNA helicase RuvB)|AAZ44505(holliday junction DNA helicase RuvB)|ASU14638(Holliday junction ATP-depend…	173	OWG14108	ADQ90633	AGM22209	AAV27572	AGQ51046	AAZ53775	AAZ44505	ASU14638	OWY73650
OWG14068(hypothetical protein)|ADQ90687(Putative uncharacterized protein)|AGM22263(hypothetical protein)|AAV27909(conserved hypothetical protein)|AGQ51103(hypothetical protein)|AAZ53847(hypothetical protein)|AAZ44564(hypothetical protein)|ASU14717(hypothetical protein)|OWY74105(hypothetical protein)	174	OWG14068	ADQ90687	AGM22263	AAV27909	AGQ51103	AAZ53847	AAZ44564	ASU14717	OWY74105
OWG16106(30S ribosomal protein S9)|ADQ90848(30S ribosomal protein S9)|AGM22426(30S ribosomal protein S9)|AAV28024(30s ribosomal protein S9)|AGQ51260(30S ribosomal protein S9)|AAZ54012(30S ribosomal protein S9)|AAZ44733(30S ribosomal protein S9)|ASU14039(30S ribosomal protein S9)|OWY74208(30S ribosomal protein S9)	175	OWG16106	ADQ90848	AGM22426	AAV28024	AGQ51260	AAZ54012	AAZ44733	ASU14039	OWY74208
OWG15544(lipase)|ADQ90385(lipase-esterase)|AGM21952(lipase-esterase)|AAV27481(lipase-esterase)|AGQ50766(lipase-esterase)|AAZ53508(lipase-esterase)|AAZ44221(lipase-esterase)|ASU14286(Sigma factor SigB regulation protein RsbQ)|OWY73926(lipase)	176	OWG15544	ADQ90385	AGM21952	AAV27481	AGQ50766	AAZ53508	AAZ44221	ASU14286	OWY73926
OWG16011(hypothetical protein)|ADQ90743(Putative uncharacterized protein)|AGM22318(hypothetical protein)|AAV27618(hypothetical protein)|AGQ51158(hypothetical protein)|AAZ53902(hypothetical protein)|AAZ44623(hypothetical protein)|ASU14786(hypothetical protein)|OWY74017(hypothetical protein)	177	OWG16011	ADQ90743	AGM22318	AAV27618	AGQ51158	AAZ53902	AAZ44623	ASU14786	OWY74017
OWG15522(endoribonuclease YbeY)|ADQ90362(Putative metalloprotease)|AGM21929(Putative metalloprotease)|AAV27473(conserved hypothetical protein)|AGQ50789(hypothetical protein)|AAZ53532(conserved hypothetical protein)|AAZ44245(conserved hypothetical protein)|ASU14312(Endoribonuclease YbeY)|OWY73954(rRNA maturation RNase YbeY)	178	OWG15522	ADQ90362	AGM21929	AAV27473	AGQ50789	AAZ53532	AAZ44245	ASU14312	OWY73954
OWG16093(transcription termination/antitermination protein NusG)|ADQ90834(Transcription antitermination protein)|AGM22411(Transcription antitermination protein)|AAV28012(transcription antitermination protein)|AGQ51247(transcription antitermination protein)|AAZ53999(transcription antitermination protein)|AAZ44720(transcription antitermination protein)|ASU14025(Transcription termination/antitermina…	179	OWG16093	ADQ90834	AGM22411	AAV28012	AGQ51247	AAZ53999	AAZ44720	ASU14025	OWY74198
OWG13968(hypothetical protein)|ADQ90583(HIT-like protein)|AGM22157(HIT-like protein)|AAV27534(conserved hypothetical protein)|AGQ50981(HIT-like protein)|AAZ53725(HIT-like protein)|AAZ44437(HIT-like protein)|ASU14545(Purine nucleoside phosphoramidase)|OWY74151(hypothetical protein)	180	OWG13968	ADQ90583	AGM22157	AAV27534	AGQ50981	AAZ53725	AAZ44437	ASU14545	OWY74151
OWG15434(recombination protein RecR)|ADQ90488(Recombination protein recR)|AGM22058(Recombination protein recR)|AAV27725(recombination protein recR)|AGQ50885(recombination protein recR)|AAZ53632(recombination protein recR)|AAZ44341(recombination protein)|ASU14422(Recombination protein RecR)|OWY74063(recombination protein RecR)	181	OWG15434	ADQ90488	AGM22058	AAV27725	AGQ50885	AAZ53632	AAZ44341	ASU14422	OWY74063
OWG16168(hypothetical protein)|ADQ90264(Pts system, lichenan-specific IIa component)|AGM21818(Pts system, lichenan-specific IIa component)|AAV27367(pts system, lichenan-specific IIa component)|AGQ50652(PTS system, lichenan-specific IIA component)|AAZ53417(PTS system, lichenan-specific IIA component)|AAZ44130(PTS system, lichenan-specific IIA component)|ASU14132(hypothetical protein)|OWY74259(hypo…	182	OWG16168	ADQ90264	AGM21818	AAV27367	AGQ50652	AAZ53417	AAZ44130	ASU14132	OWY74259
OWG15503(50S ribosomal protein L6)|ADQ90341(50S ribosomal protein L6)|AGM21906(50S ribosomal protein L6)|AAV27459(50s ribosomal protein L6)|AGQ50810(50S ribosomal protein L6)|AAZ53553(50S ribosomal protein L6)|AAZ44266(50S ribosomal protein L6)|ASU14335(50S ribosomal protein L6)|OWY73611(50S ribosomal protein L6)	183	OWG15503	ADQ90341	AGM21906	AAV27459	AGQ50810	AAZ53553	AAZ44266	ASU14335	OWY73611
OWG16187(endonuclease)|ADQ90285(Probable endonuclease 4)|AGM21842(putative endonuclease 4)|AAV27389(endonuclease IV)|AGQ50675(endonuclease IV)|AAZ53439(endonuclease IV)|AAZ44152(endonuclease IV)|ASU14162(putative endonuclease 4)|OWY74250(endonuclease)	184	OWG16187	ADQ90285	AGM21842	AAV27389	AGQ50675	AAZ53439	AAZ44152	ASU14162	OWY74250
OWG14013(ribonuclease III)|ADQ90602(Ribonuclease III)|AGM22177(Ribonuclease III)|AAV27866(ribonuclease III)|AGQ51038(ribonuclease III)|AAZ53767(ribonuclease III)|AAZ44497(ribonuclease III)|ASU14629(Ribonuclease 3)|OWY73704(ribonuclease III)	185	OWG14013	ADQ90602	AGM22177	AAV27866	AGQ51038	AAZ53767	AAZ44497	ASU14629	OWY73704
OWG16066(sugar ABC transporter ATP-binding protein)|ADQ90805(Sugar ABC transporter ATP-binding protein)|AGM22381(Sugar ABC transporter ATP-binding protein)|AAV27644(putative sugar ABC transporter ATP-binding protein)|AGQ51218(sugar ABC transporter ATP-binding protein)|AAZ53968(sugar ABC transporter ATP-binding protein)|AAZ44691(putative sugar ABC transporter ATP-binding protein)|ASU13985(Galactos…	186	OWG16066	ADQ90805	AGM22381	AAV27644	AGQ51218	AAZ53968	AAZ44691	ASU13985	OWY73688
OWG16160(isoleucine--tRNA ligase)|ADQ90253(Isoleucyl-tRNA synthetase)|AGM21807(Isoleucyl-tRNA synthetase)|AAV27692(isoleucyl-tRNA synthetase)|AGQ50643(isoleucyl-tRNA synthetase)|AAZ53409(isoleucyl-tRNA synthetase)|AAZ44122(isoleucyl-tRNA synthetase)|ASU14119(Isoleucine--tRNA ligase)|OWY74286(isoleucine--tRNA ligase)	187	OWG16160	ADQ90253	AGM21807	AAV27692	AGQ50643	AAZ53409	AAZ44122	ASU14119	OWY74286
OWG16207(hypothetical protein)|ADQ90305(hypothetical protein)|AGM21862(hypothetical protein)|AAV27707(conserved hypothetical protein)|AGQ50695(hypothetical protein)|AAZ53457(conserved hypothetical protein)|AAZ44170(conserved hypothetical protein)|ASU14186(hypothetical protein)|OWY74228(hypothetical protein)	188	OWG16207	ADQ90305	AGM21862	AAV27707	AGQ50695	AAZ53457	AAZ44170	ASU14186	OWY74228
OWG16100(replicative DNA helicase)|ADQ90841(Replicative DNA helicase)|AGM22419(Replicative DNA helicase)|AAV28019(replicative DNA helicase)|AGQ51254(replicative DNA helicase)|AAZ54006(replicative DNA helicase)|AAZ44727(replicative DNA helicase)|ASU14032(Replicative DNA helicase)|OWY74190(replicative DNA helicase)	189	OWG16100	ADQ90841	AGM22419	AAV28019	AGQ51254	AAZ54006	AAZ44727	ASU14032	OWY74190
OWG16073(hypothetical protein)|ADQ90812(Putative uncharacterized protein)|AGM22388(hypothetical protein)|AAV27998(conserved hypothetical protein)|AGQ51225(hypothetical protein)|AAZ53975(hypothetical protein)|AAZ44698(hypothetical protein)|ASU13994(hypothetical protein)|OWY73692(hypothetical protein)	190	OWG16073	ADQ90812	AGM22388	AAV27998	AGQ51225	AAZ53975	AAZ44698	ASU13994	OWY73692
OWG15562(ATP-dependent 6-phosphofructokinase)|ADQ90405(6-phosphofructokinase)|AGM21972(6-phosphofructokinase)|AAV27490(6-phosphofructokinase)|AGQ50744(6-phosphofructokinase)|AAZ53486(6-phosphofructokinase)|AAZ44199(6-phosphofructokinase)|ASU14261(ATP-dependent 6-phosphofructokinase)|OWY73673(6-phosphofructokinase)	191	OWG15562	ADQ90405	AGM21972	AAV27490	AGQ50744	AAZ53486	AAZ44199	ASU14261	OWY73673
OWG14107(hypothetical protein)|ADQ90601(Putative uncharacterized protein)|AGM22176(hypothetical protein)|AAV27867(hypothetical protein)|AGQ51039(hypothetical protein)|AAZ53768(hypothetical protein)|AAZ44498(hypothetical protein)|ASU14630(hypothetical protein)|OWY73708(hypothetical protein)	192	OWG14107	ADQ90601	AGM22176	AAV27867	AGQ51039	AAZ53768	AAZ44498	ASU14630	OWY73708
OWG16171(hypothetical protein)|ADQ90266(Putative uncharacterized protein)|AGM21822(hypothetical protein)|AAV27370(hypothetical protein)|AGQ50655(hypothetical protein)|AAZ53420(hypothetical protein)|AAZ44133(hypothetical protein)|ASU14136(hypothetical protein)|OWY74262(hypothetical protein)	193	OWG16171	ADQ90266	AGM21822	AAV27370	AGQ50655	AAZ53420	AAZ44133	ASU14136	OWY74262
OWG15478(AAA family ATPase)|ADQ90418(Cell division protein)|AGM21986(Cell division protein)|AAV27756(cell division protein)|AGQ50836(cell division protein)|AAZ53580(cell division protein)|AAZ44293(cell division protein)|ASU14364(ATP-dependent zinc metalloprotease FtsH)|OWY73844(AAA family ATPase)	194	OWG15478	ADQ90418	AGM21986	AAV27756	AGQ50836	AAZ53580	AAZ44293	ASU14364	OWY73844
OWG16099(hemolysin)|ADQ90840(Hemolysin C)|AGM22418(Hemolysin C)|AAV28018(hemolysin)|AGQ51253(hemolysin C)|AAZ54005(hemolysin C)|AAZ44726(putative hemolysin C)|ASU14031(hypothetical protein)|OWY74191(hemolysin)	195	OWG16099	ADQ90840	AGM22418	AAV28018	AGQ51253	AAZ54005	AAZ44726	ASU14031	OWY74191
OWG16225(phosphoglycerate mutase (2,3-diphosphoglycerate-independent))|ADQ90796(2,3-bisphosphoglycerate-independent phosphoglycerate mutase)|AGM22372(2,3-bisphosphoglycerate-independent phosphoglycerate mutase)|AAV27635(phosphoglycerate mutase)|AGQ51206(phosphoglycerate mutase)|AAZ53958(phosphoglycerate mutase)|AAZ44679(phosphoglycerate mutase)|ASU13972(2,3-bisphosphoglycerate-independent phospho…	196	OWG16225	ADQ90796	AGM22372	AAV27635	AGQ51206	AAZ53958	AAZ44679	ASU13972	OWY73979
OWG16113(chromosome segregation protein SMC)|ADQ90856(Putative ABC transporter ATP-binding protein P115-like protein)|AGM22434(Putative ABC transporter ATP-binding protein P115-like protein)|AAV27667(p115 protein)|AGQ51267(putative ABC transporter ATP-binding protein P115)|AAZ54019(putative ABC transporter ATP-binding protein P115-like protein)|AAZ44740(putative ABC transporter ATP-binding protei…	197	OWG16113	ADQ90856	AGM22434	AAV27667	AGQ51267	AAZ54019	AAZ44740	ASU14047	OWY74214
OWG15409(tRNA (guanosine(37)-N1)-methyltransferase TrmD)|ADQ90514(tRNA (guanine-N(1)-)-methyltransferase)|AGM22085(tRNA (guanine-N(1)-)-methyltransferase)|AAV27410(tRNA (guanine-n1)-methyltransferase)|AGQ50913(tRNA (guanine-N1)-methyltransferase)|AAZ53659(tRNA (guanine-N1)-methyltransferase)|AAZ44368(tRNA (guanine-N1)-methyltransferase)|ASU14452(tRNA (guanine-N(1)-)-methyltransferase)|OWY73587(tR…	198	OWG15409	ADQ90514	AGM22085	AAV27410	AGQ50913	AAZ53659	AAZ44368	ASU14452	OWY73587
OWG14058(lactate dehydrogenase)|ADQ90677(L-lactate dehydrogenase)|AGM22253(L-lactate dehydrogenase)|AAV27585(L-lactate dehydrogenase)|AGQ51093(hypothetical protein)|AAZ53838(conserved hypothetical protein)|AAZ44554(conserved hypothetical protein)|ASU14704(L-lactate dehydrogenase)|OWY74097(lactate dehydrogenase)	199	OWG14058	ADQ90677	AGM22253	AAV27585	AGQ51093	AAZ53838	AAZ44554	ASU14704	OWY74097
OWG16179(F0F1 ATP synthase subunit gamma)|ADQ90274(ATP synthase gamma chain)|AGM21831(ATP synthase gamma chain)|AAV27379(ATP synthase gamma chain)|AGQ50664(ATP synthase gamma chain)|AAZ53429(ATP synthase gamma chain)|AAZ44142(ATP synthase gamma chain)|ASU14145(ATP synthase gamma chain)|OWY74270(F0F1 ATP synthase subunit gamma)	200	OWG16179	ADQ90274	AGM21831	AAV27379	AGQ50664	AAZ53429	AAZ44142	ASU14145	OWY74270
OWG14090(hypothetical protein)|ADQ90708(Lipoprotein)|AGM22286(Lipoprotein)|AAV27926(conserved hypothetical protein)|AGQ51125(lipoprotein)|AAZ53871(lipoprotein)|AAZ44588(putative lipoprotein)|ASU14747(hypothetical protein)|OWY74128(hypothetical protein)	201	OWG14090	ADQ90708	AGM22286	AAV27926	AGQ51125	AAZ53871	AAZ44588	ASU14747	OWY74128
OWG16191(excinuclease ABC subunit C)|ADQ90290(Excinuclease ABC subunit C)|AGM21847(Excinuclease ABC subunit C)|AAV27699(excinuclease ABC subunit C)|AGQ50679(excinuclease ABC subunit C)|AAZ53443(excinuclease ABC subunit C)|AAZ44156(excinuclease ABC subunit C)|ASU14167(UvrABC system protein C)|OWY74239(excinuclease ABC subunit C)	202	OWG16191	ADQ90290	AGM21847	AAV27699	AGQ50679	AAZ53443	AAZ44156	ASU14167	OWY74239
OWG15541(hypothetical protein)|ADQ90381(hypothetical protein)|AGM21948(hypothetical protein)|AAV27785(conserved hypothetical protein)|AGQ50770(hypothetical protein)|AAZ53512(conserved hypothetical protein)|AAZ44225(conserved hypothetical protein)|ASU14291(hypothetical protein)|OWY73946(hypothetical protein)	203	OWG15541	ADQ90381	AGM21948	AAV27785	AGQ50770	AAZ53512	AAZ44225	ASU14291	OWY73946
OWG13962(hypothetical protein)|ADQ90576(Putative uncharacterized protein)|AGM22150(hypothetical protein)|AAV27847(conserved hypothetical protein)|AGQ50975(hypothetical protein)|AAZ53719(hypothetical protein)|AAZ44430(hypothetical protein)|ASU14534(hypothetical protein)|OWY74158(hypothetical protein)	204	OWG13962	ADQ90576	AGM22150	AAV27847	AGQ50975	AAZ53719	AAZ44430	ASU14534	OWY74158
OWG16077(50S ribosomal protein L7/L12)|ADQ90816(50S ribosomal protein L7/L12)|AGM22393(50S ribosomal protein L7/L12)|AAV28004(50s ribosomal protein L7/l12)|AGQ51230(50S ribosomal protein L7/L12)|AAZ53981(50S ribosomal protein L7/L12)|AAZ44703(50S ribosomal protein L7/L12)|ASU14001(50S ribosomal protein L7/L12)|OWY73667(50S ribosomal protein L7/L12)	205	OWG16077	ADQ90816	AGM22393	AAV28004	AGQ51230	AAZ53981	AAZ44703	ASU14001	OWY73667
OWG15488(30S ribosomal protein S10)|ADQ90896(30S ribosomal protein S10)|AGM21890(30S ribosomal protein S10)|AAV27443(30s ribosomal protein S10)|AGQ50826(30S ribosomal protein S10)|AAZ53569(30S ribosomal protein S10)|AAZ44282(30S ribosomal protein S10)|ASU14352(30S ribosomal protein S10)|OWY73664(30S ribosomal protein S10)	206	OWG15488	ADQ90896	AGM21890	AAV27443	AGQ50826	AAZ53569	AAZ44282	ASU14352	OWY73664
OWG15454(sugar ABC transporter substrate-binding protein)|ADQ90463(Periplasmic sugar-binding protein)|AGM22032(Periplasmic sugar-binding protein)|AAV27737(putative D-ribose-binding protein mutant)|AGQ50862(periplasmic sugar-binding protein)|AAZ53608(periplasmic sugar-binding protein)|AAZ44318(periplasmic sugar-binding protein)|ASU14395(Ribose import binding protein RbsB)|OWY73767(sugar ABC transp…	207	OWG15454	ADQ90463	AGM22032	AAV27737	AGQ50862	AAZ53608	AAZ44318	ASU14395	OWY73767
OWG15483(alanine--tRNA ligase)|ADQ90414(alanyl-tRNA synthetase)|AGM21981(alanyl-tRNA synthetase)|AAV27761(alanyl tRNA synthetase)|AGQ50831(alanyl-tRNA synthetase)|AAZ53575(alanyl-tRNA synthetase)|AAZ44288(alanyl-tRNA synthetase)|ASU14358(Alanine--tRNA ligase)|OWY73849(alanine--tRNA ligase)	208	OWG15483	ADQ90414	AGM21981	AAV27761	AGQ50831	AAZ53575	AAZ44288	ASU14358	OWY73849
OWG16155(signal peptidase I)|ADQ90248(signal peptidase I)|AGM21801(signal peptidase I)|AAV27361(conserved hypothetical protein)|AGQ50638(signal peptidase I)|AAZ53403(signal peptidase I)|AAZ44116(signal peptidase I)|ASU14111(Signal peptidase IB)|OWY74281(signal peptidase I)	209	OWG16155	ADQ90248	AGM21801	AAV27361	AGQ50638	AAZ53403	AAZ44116	ASU14111	OWY74281
OWG16036(30S ribosomal protein S4)|ADQ90778(30S ribosomal protein S4)|AGM22351(30S ribosomal protein S4)|AAV27627(30s ribosomal protein S4)|AGQ51187(30S ribosomal protein S4)|AAZ53939(30S ribosomal protein S4)|AAZ44661(30S ribosomal protein S4)|ASU13951(30S ribosomal protein S4)|OWY74006(30S ribosomal protein S4)	210	OWG16036	ADQ90778	AGM22351	AAV27627	AGQ51187	AAZ53939	AAZ44661	ASU13951	OWY74006
OWG16079(hypothetical protein)|ADQ90818(Putative uncharacterized protein)|AGM22395(hypothetical protein)|AAV27650(conserved hypothetical protein)|AGQ51232(hypothetical protein)|AAZ53983(conserved hypothetical protein)|AAZ44705(conserved hypothetical protein)|ASU14003(hypothetical protein)|OWY74179(hypothetical protein)	211	OWG16079	ADQ90818	AGM22395	AAV27650	AGQ51232	AAZ53983	AAZ44705	ASU14003	OWY74179
OWG15527(guanylate kinase)|ADQ90367(Guanylate kinase)|AGM21934(Guanylate kinase)|AAV27478(guanylate kinase)|AGQ50785(guanylate kinase)|AAZ53527(guanylate kinase)|AAZ44240(guanylate kinase)|ASU14306(Guanylate kinase)|OWY73959(guanylate kinase)	212	OWG15527	ADQ90367	AGM21934	AAV27478	AGQ50785	AAZ53527	AAZ44240	ASU14306	OWY73959
OWG15573(thioredoxin reductase)|ADQ90322(Thioredoxin reductase)|AGM21881(Thioredoxin reductase)|AAV27805(thioredoxin reductase)|AGQ50714(thioredoxin reductase)|AAZ53475(thioredoxin reductase)|AAZ44189(thioredoxin reductase)|ASU14245(Thioredoxin reductase)|OWY73806(thioredoxin reductase)	213	OWG15573	ADQ90322	AGM21881	AAV27805	AGQ50714	AAZ53475	AAZ44189	ASU14245	OWY73806
OWG14087(ABC transporter ATP-binding protein)|ADQ90705(Oligopeptide ABC transporter ATP binding protein)|AGM22283(Oligopeptide ABC transporter ATP binding protein)|AAV27923(oligopeptide transport system permease protein)|AGQ51122(oligopeptide ABC transporter ATP binding protein)|AAZ53868(oligopeptide ABC transporter ATP binding protein)|AAZ44585(oligopeptide ABC transporte ATP binding protein)|AS…	214	OWG14087	ADQ90705	AGM22283	AAV27923	AGQ51122	AAZ53868	AAZ44585	ASU14742	OWY74121
OWG14084(hypothetical protein)|ADQ90702(Putative uncharacterized protein)|AGM22280(hypothetical protein)|AAV27920(conserved hypothetical protein)|AGQ51120(hypothetical protein)|AAZ53865(hypothetical protein)|AAZ44582(hypothetical protein)|ASU14739(Asparagine--tRNA ligase)|OWY74124(hypothetical protein)	215	OWG14084	ADQ90702	AGM22280	AAV27920	AGQ51120	AAZ53865	AAZ44582	ASU14739	OWY74124
OWG16074(tRNA (adenosine(37)-N6)-threonylcarbamoyltransferase complex ATPase subunit type 1 TsaE)|ADQ90920(hypothetical protein)|AGM22390(hypothetical protein)|AAV28001(conserved hypothetical protein)|AGQ51227(hypothetical protein)|AAZ53978(conserved hypothetical protein)|AAZ44700(conserved hypothetical protein)|ASU13997(hypothetical protein)|OWY73670(tRNA (adenosine(37)-N6)-threonylcarbamoyltran…	216	OWG16074	ADQ90920	AGM22390	AAV28001	AGQ51227	AAZ53978	AAZ44700	ASU13997	OWY73670
OWG16145(RNA pseudouridine synthase)|ADQ90242(Ribosomal large subunit pseudouridine synthase C)|AGM21794(Ribosomal large subunit pseudouridine synthase C)|AAV27358(ribosomal large subunit pseudouridine synthase)|AGQ50625(ribosomal large subunit pseudouridine synthase C)|AAZ53392(ribosomal large subunit pseudouridine synthase C)|AAZ44109(ribosomal large subunit pseudouridine synthase C)|ASU14095(R…	217	OWG16145	ADQ90242	AGM21794	AAV27358	AGQ50625	AAZ53392	AAZ44109	ASU14095	OWY74294
OWG14030(hypothetical protein)|ADQ90647(Putative uncharacterized protein)|AGM22222(hypothetical protein)|AAV27878(conserved hypothetical protein)|AGQ51059(hypothetical protein)|AAZ53801(hypothetical protein)|AAZ44517(hypothetical protein)|ASU14652(hypothetical protein)|OWY73754(hypothetical protein)	218	OWG14030	ADQ90647	AGM22222	AAV27878	AGQ51059	AAZ53801	AAZ44517	ASU14652	OWY73754
OWG15456(3D-(3,5/4)-trihydroxycyclohexane-1,2-dione acylhydrolase (decyclizing))|ADQ90459(Myo-inositol catabolism)|AGM22028(Myo-inositol catabolism)|AAV27741(myo-inositol catabolism)|AGQ50858(myo-inositol catabolism protein)|AAZ53603(myo-inositol catabolism protein)|AAZ44314(myo-inositol catabolism protein)|ASU14390(3D-(3,5/4)-trihydroxycyclohexane-1,2-dione hydrolase)|OWY73760(3D-(3,5/4)-trihydr…	219	OWG15456	ADQ90459	AGM22028	AAV27741	AGQ50858	AAZ53603	AAZ44314	ASU14390	OWY73760
OWG14111(hypothetical protein)|ADQ90654(Putative uncharacterized protein)|AGM22229(hypothetical protein)|AAV27886(conserved hypothetical protein)|AGQ51069(hypothetical protein)|AAZ53810(hypothetical protein)|AAZ44527(hypothetical protein)|ASU14662(hypothetical protein)|OWY73756(hypothetical protein)	220	OWG14111	ADQ90654	AGM22229	AAV27886	AGQ51069	AAZ53810	AAZ44527	ASU14662	OWY73756
OWG15426(magnesium-transporting ATPase)|ADQ90498(Cation-transporting P-type ATPase)|AGM22068(Cation-transporting P-type ATPase)|AAV27418(cation-transporting P-type ATPase)|AGQ50895(cation-transporting P-type ATPase)|AAZ53642(cation-transporting P-type ATPase)|AAZ44351(cation-transporting P-type ATPase)|ASU14432(Calcium-transporting ATPase 1)|OWY74072(magnesium-transporting ATPase)	221	OWG15426	ADQ90498	AGM22068	AAV27418	AGQ50895	AAZ53642	AAZ44351	ASU14432	OWY74072
OWG15597(ribonucleotide reductase assembly protein NrdI)|ADQ90452(Ribonucleotide reductase)|AGM22021(Ribonucleotide reductase)|AAV27434(ribonucleotide reductase)|AGQ50851(ribonucleotide reductase stimulatory protein)|AAZ53596(ribonucleoprotein NrdI)|AAZ44307(ribonucleoprotein NrdI)|ASU14383(Putative NrdI-like protein)|OWY73817(class Ib ribonucleoside-diphosphate reductase assembly flavoprotein Nr…	222	OWG15597	ADQ90452	AGM22021	AAV27434	AGQ50851	AAZ53596	AAZ44307	ASU14383	OWY73817
OWG16204(30S ribosomal protein S12)|ADQ90302(30S ribosomal protein S12)|AGM21859(30S ribosomal protein S12)|AAV27704(30s ribosomal protein S12)|AGQ50692(30S ribosomal protein S12)|AAZ53454(30S ribosomal protein S12)|AAZ44167(30S ribosomal protein S12)|ASU14183(30S ribosomal protein S12)|OWY74225(30S ribosomal protein S12)	223	OWG16204	ADQ90302	AGM21859	AAV27704	AGQ50692	AAZ53454	AAZ44167	ASU14183	OWY74225
OWG13973(glycerol kinase)|ADQ90587(Glycerol kinase)|AGM22161(Glycerol kinase)|AAV27854(glycerol kinase (ATP:glycerol 3-phosphotransferase) (glycerokinase))|AGQ50987(glycerol kinase)|AAZ53730(glycerol kinase)|AAZ44443(glycerol kinase)|ASU14552(Glycerol kinase)|OWY74141(glycerol kinase)	224	OWG13973	ADQ90587	AGM22161	AAV27854	AGQ50987	AAZ53730	AAZ44443	ASU14552	OWY74141
OWG14006(transcriptional regulator MraZ)|ADQ90609(Protein mraZ)|AGM22184(Protein mraZ)|AAV27559(conserved hypothetical protein)|AGQ51031(cell division protein MraZ)|AAZ53760(conserved hypothetical protein)|AAZ44490(conserved hypothetical protein)|ASU14621(Transcriptional regulator MraZ)|OWY73699(transcriptional regulator MraZ)	225	OWG14006	ADQ90609	AGM22184	AAV27559	AGQ51031	AAZ53760	AAZ44490	ASU14621	OWY73699
OWG16105(hypothetical protein)|ADQ90847(Putative uncharacterized protein)|AGM22425(hypothetical protein)|AAV27663(conserved hypothetical protein)|AGQ51259(hypothetical protein)|AAZ54011(conserved hypothetical protein)|AAZ44732(conserved hypothetical protein)|ASU14038(Threonylcarbamoyl-AMP synthase)|OWY74209(hypothetical protein)	226	OWG16105	ADQ90847	AGM22425	AAV27663	AGQ51259	AAZ54011	AAZ44732	ASU14038	OWY74209
OWG16148(ABC transporter ATP-binding protein)|ADQ90243(ABC transporter ATP binding protein)|AGM21796(ABC transporter ATP binding protein)|AAV27683(hypothetical protein)|AGQ50629(hypothetical protein)|AAZ53395(conserved hypothetical protein)|AAZ44111(hypothetical protein)|ASU14099(hypothetical protein)|OWY74292(ABC transporter ATP-binding protein)	227	OWG16148	ADQ90243	AGM21796	AAV27683	AGQ50629	AAZ53395	AAZ44111	ASU14099	OWY74292
OWG14062(5'-methylthioadenosine nucleosidase)|ADQ90681(5'-methylthioadenosine nucleosidase / S-adenosylhomocysteine nucleosidase)|AGM22257(5'-methylthioadenosine nucleosidase / S-adenosylhomocysteine nucleosidase)|AAV27903(conserved hypothetical protein)|AGQ51097(5'-methylthioadenosine nucleosidase / S-adenosylhomocysteine nucleosidase)|AAZ53842(5'-methylthioadenosine nucleosidase / S-adenosylhom…	228	OWG14062	ADQ90681	AGM22257	AAV27903	AGQ51097	AAZ53842	AAZ44558	ASU14709	OWY74093
OWG16199(elongation factor 4)|ADQ90298(GTP-binding protein lepA)|AGM21855(GTP-binding protein lepA)|AAV27401(GTP-binding membrane protein)|AGQ50688(GTP-binding protein LepA)|AAZ53450(GTP-binding protein LepA)|AAZ44163(GTP-binding protein LepA)|ASU14178(Elongation factor 4)|OWY74233(elongation factor 4)	229	OWG16199	ADQ90298	AGM21855	AAV27401	AGQ50688	AAZ53450	AAZ44163	ASU14178	OWY74233
OWG14076(phosphoglycerate kinase)|ADQ90696(Phosphoglycerate kinase)|AGM22272(Phosphoglycerate kinase)|AAV27590(phosphoglycerate kinase)|AGQ51112(phosphoglycerate kinase)|AAZ53856(phosphoglycerate kinase)|AAZ44573(phosphoglycerate kinase)|ASU14727(Phosphoglycerate kinase)|OWY74113(phosphoglycerate kinase)	230	OWG14076	ADQ90696	AGM22272	AAV27590	AGQ51112	AAZ53856	AAZ44573	ASU14727	OWY74113
OWG16034(fructose-bisphosphate aldolase)|ADQ90774(Fructose-bisphosphate aldolase)|AGM22347(Fructose-bisphosphate aldolase)|AAV27979(conserved hypothetical protein)|AGQ51184(fructose-bisphosphate aldolase)|AAZ53936(fructose-bisphosphate aldolase)|AAZ44658(fructose-bisphosphate aldolase)|ASU13946(Fructose-bisphosphate aldolase)|OWY74004(fructose-bisphosphate aldolase)	231	OWG16034	ADQ90774	AGM22347	AAV27979	AGQ51184	AAZ53936	AAZ44658	ASU13946	OWY74004
OWG16075(DNA-directed RNA polymerase subunit beta')|ADQ90814(DNA-directed RNA polymerase subunit beta)|AGM22391(DNA-directed RNA polymerase subunit beta)|AAV28002(DNA-directed RNA polymerase beta chain)|AGQ51228(DNA-directed RNA polymerase subunit beta)|AAZ53979(DNA-directed RNA polymerase subunit beta)|AAZ44701(DNA-directed RNA polymerase subunit beta)|ASU13998(DNA-directed RNA polymerase subuni…	232	OWG16075	ADQ90814	AGM22391	AAV28002	AGQ51228	AAZ53979	AAZ44701	ASU13998	OWY73669
OWG14070(hypothetical protein)|ADQ90690(Putative uncharacterized protein)|AGM22266(hypothetical protein)|AAV27912(conserved hypothetical protein)|AGQ51106(hypothetical protein)|AAZ53850(hypothetical protein)|AAZ44567(hypothetical protein)|ASU14720(hypothetical protein)|OWY74103(hypothetical protein)	233	OWG14070	ADQ90690	AGM22266	AAV27912	AGQ51106	AAZ53850	AAZ44567	ASU14720	OWY74103
OWG15572(hypothetical protein)|ADQ90323(Outer membrane protein-P95)|AGM21882(Outer membrane protein-P95)|AAV27804(p95 outer membrane protein)|AGQ50715(outer membrane protein - P95)|AAZ53476(outer membrane protein - P95)|AAZ44190(putative outer membrane protein - P95)|ASU14246(hypothetical protein)|OWY73807(hypothetical protein)	234	OWG15572	ADQ90323	AGM21882	AAV27804	AGQ50715	AAZ53476	AAZ44190	ASU14246	OWY73807
OWG15543(membrane protein)|ADQ90384(hypothetical protein)|AGM21951(hypothetical protein)|AAV27788(conserved hypothetical protein)|AGQ50767(hypothetical protein)|AAZ53509(hypothetical protein)|AAZ44222(hypothetical protein)|ASU14287(hypothetical protein)|OWY73925(membrane protein)	235	OWG15543	ADQ90384	AGM21951	AAV27788	AGQ50767	AAZ53509	AAZ44222	ASU14287	OWY73925
OWG15420(phenylalanine--tRNA ligase subunit beta)|ADQ90504(Phenylalanyl-tRNA synthetase beta chain)|AGM22074(Phenylalanyl-tRNA synthetase beta chain)|AAV27712(phenylalanyl-tRNA synthetase beta chain)|AGQ50901(phenylalanyl-tRNA synthetase beta chain)|AAZ53648(phenylalanyl-tRNA synthetase beta chain)|AAZ44357(phenylalanyl-tRNA synthetase beta chain)|ASU14438(Phenylalanine--tRNA ligase beta subunit)…	236	OWG15420	ADQ90504	AGM22074	AAV27712	AGQ50901	AAZ53648	AAZ44357	ASU14438	OWY74080
OWG13942(hypothetical protein)|ADQ90554(hypothetical protein)|AGM22128(hypothetical protein)|AAV27832(hypothetical protein)|AAZ53697(hypothetical protein)|AAZ53466(hypothetical protein)|AAZ44404(hypothetical protein)|ASU14235(hypothetical protein)|ASU14503(hypothetical protein)	237	OWG13942	ADQ90554	AGM22128	AAV27832	-	AAZ53697,AAZ53466	AAZ44404	ASU14235,ASU14503	-
OWG15592(hypothetical protein)|ADQ90469(Putative uncharacterized protein)|AGM22038(hypothetical protein)|AAV27427(hypothetical protein)|AGQ50866(hypothetical protein)|AAZ53614(hypothetical protein)|AAZ44323(hypothetical protein)|ASU14399(hypothetical protein)|OWY73768(hypothetical protein)	238	OWG15592	ADQ90469	AGM22038	AAV27427	AGQ50866	AAZ53614	AAZ44323	ASU14399	OWY73768
OWG13948(hypothetical protein)|ADQ90559(Putative uncharacterized protein)|AGM22133(hypothetical protein)|AAV27837(conserved hypothetical protein)|AGQ50954(hypothetical protein)|AAZ53700(hypothetical protein)|AAZ44411(hypothetical protein)|ASU14511(hypothetical protein)|OWY74176(hypothetical protein)	239	OWG13948	ADQ90559	AGM22133	AAV27837	AGQ50954	AAZ53700	AAZ44411	ASU14511	OWY74176
OWG16128(hypothetical protein)|ADQ90885(Putative uncharacterized protein)|AGM22460(hypothetical protein)|AAV28032(conserved hypothetical protein)|AGQ51285(hypothetical protein)|AAZ54037(hypothetical protein)|AAZ44756(hypothetical protein)|ASU14071(hypothetical protein)|OWY73899(hypothetical protein)	240	OWG16128	ADQ90885	AGM22460	AAV28032	AGQ51285	AAZ54037	AAZ44756	ASU14071	OWY73899
OWG14060(NAD(+) synthetase)|ADQ90679(NH(3)-dependent NAD+ synthetase)|AGM22255(NH(3)-dependent NAD+ synthetase)|AAV27587(NH(3)-dependent NAD+ synthetase)|AGQ51095(NH(3)-dependent NAD+ synthetase)|AAZ53840(NH(3)-dependent NAD+ synthetase)|AAZ44556(NH(3)-dependent NAD+ synthetase)|ASU14707(NH(3)-dependent NAD(+) synthetase)|OWY74095(NAD(+) synthetase)	241	OWG14060	ADQ90679	AGM22255	AAV27587	AGQ51095	AAZ53840	AAZ44556	ASU14707	OWY74095
OWG14115(hypothetical protein)|ADQ90673(Putative uncharacterized protein)|AGM22249(hypothetical protein)|AAV27899(conserved hypothetical protein)|AGQ51089(hypothetical protein)|AAZ53834(conserved hypothetical protein)|AAZ44550(conserved hypothetical protein)|ASU14700(hypothetical protein)|OWY74090(hypothetical protein)	242	OWG14115	ADQ90673	AGM22249	AAV27899	AGQ51089	AAZ53834	AAZ44550	ASU14700	OWY74090
OWG13979(DNA polymerase III subunit delta)|ADQ90592(hypothetical protein)|AGM22167(hypothetical protein)|AAV27541(conserved hypothetical protein)|AGQ50993(hypothetical protein)|AAZ53736(hypothetical protein)|AAZ44449(hypothetical protein)|ASU14557(hypothetical protein)|OWY74133(DNA polymerase III subunit delta)	243	OWG13979	ADQ90592	AGM22167	AAV27541	AGQ50993	AAZ53736	AAZ44449	ASU14557	OWY74133
OWG16222(hypothetical protein)|ADQ90752(Putative uncharacterized protein)|AGM22326(hypothetical protein)|AAV27621(conserved hypothetical protein)|AGQ51166(hypothetical protein)|AAZ53910(hypothetical protein)|AAZ44633(hypothetical protein)|ASU14797(hypothetical protein)|OWY74030(hypothetical protein)	244	OWG16222	ADQ90752	AGM22326	AAV27621	AGQ51166	AAZ53910	AAZ44633	ASU14797	OWY74030
OWG15476(tRNA uridine-5-carboxymethylaminomethyl(34) synthesis GTPase MnmE)|ADQ90421(tRNA modification GTPase mnmE)|AGM21989(tRNA modification GTPase mnmE)|AAV27440(thiophene and furan oxidation protein)|AGQ50839(tRNA modification GTPase ThdF/TrmE)|AAZ53583(tRNA modification GTPase ThdF/TrmE)|AAZ44296(tRNA modification GTPase ThdF/TrmE)|ASU14368(tRNA modification GTPase MnmE)|OWY73861(tRNA uridin…	245	OWG15476	ADQ90421	AGM21989	AAV27440	AGQ50839	AAZ53583	AAZ44296	ASU14368	OWY73861
OWG13989(phosphotriesterase-related protein)|ADQ90621(Putative uncharacterized protein)|AGM22197(hypothetical protein)|AAV27860(conserved hypothetical protein)|AGQ51005(hypothetical protein)|AAZ53748(conserved hypothetical protein)|AAZ44461(conserved hypothetical protein)|ASU14576(Phosphotriesterase homology protein)|OWY73741(phosphotriesterase-related protein)	246	OWG13989	ADQ90621	AGM22197	AAV27860	AGQ51005	AAZ53748	AAZ44461	ASU14576	OWY73741
OWG16072(hypothetical protein)|ADQ90811(hypothetical protein)|AGM22387(hypothetical protein)|AAV27997(conserved hypothetical protein)|AGQ51224(hypothetical protein)|AAZ53974(conserved hypothetical protein)|AAZ44697(conserved hypothetical protein)|ASU13993(Membrane-associated lipoprotein)|OWY73693(hypothetical protein)	247	OWG16072	ADQ90811	AGM22387	AAV27997	AGQ51224	AAZ53974	AAZ44697	ASU13993	OWY73693
OWG15487(DUF3899 domain-containing protein)|ADQ90895(hypothetical protein)|AGM21889(hypothetical protein)|AAV27764(conserved hypothetical protein)|AGQ50827(hypothetical protein)|AAZ53571(conserved hypothetical protein)|AAZ44284(hypothetical protein)|ASU14353(hypothetical protein)|OWY73665(DUF3899 domain-containing protein)	248	OWG15487	ADQ90895	AGM21889	AAV27764	AGQ50827	AAZ53571	AAZ44284	ASU14353	OWY73665
OWG15463(ribonucleoside-diphosphate reductase subunit alpha)|ADQ90451(ribonucleotide-diphosphate reductase subunit alpha)|AGM22020(ribonucleotide-diphosphate reductase subunit alpha)|AAV27435(ribonucleoside-diphosphate reductase alpha chain)|AGQ50850(ribonucleoside-diphosphate reductase alpha chain)|AAZ53595(ribonucleoside-diphosphate reductase alpha chain)|AAZ44306(ribonucleoside-diphosphate red…	249	OWG15463	ADQ90451	AGM22020	AAV27435	AGQ50850	AAZ53595	AAZ44306	ASU14382	OWY73815
OWG15427(hypothetical protein)|ADQ90497(hypothetical protein)|AGM22067(hypothetical protein)|AAV27716(conserved hypothetical protein)|AGQ50894(hypothetical protein)|AAZ53641(conserved hypothetical protein)|AAZ44350(conserved hypothetical protein)|ASU14431(hypothetical protein)|OWY74073(hypothetical protein)	250	OWG15427	ADQ90497	AGM22067	AAV27716	AGQ50894	AAZ53641	AAZ44350	ASU14431	OWY74073
OWG16013(hypothetical protein)|ADQ90747(hypothetical protein)|AGM22321(hypothetical protein)|AAV27954(conserved hypothetical protein)|AGQ51161(hypothetical protein)|AAZ53905(conserved hypothetical protein)|AAZ44627(conserved hypothetical protein)|ASU14790(hypothetical protein)|OWY74015(hypothetical protein)	251	OWG16013	ADQ90747	AGM22321	AAV27954	AGQ51161	AAZ53905	AAZ44627	ASU14790	OWY74015
OWG14103(hypothetical protein)|ADQ90723(Putative uncharacterized protein)|AGM22300(hypothetical protein)|AAV27933(conserved hypothetical protein)|AGQ51139(hypothetical protein)|AAZ53884(hypothetical protein)|AAZ44604(hypothetical protein)|ASU14763(hypothetical protein)|OWY73789(hypothetical protein)	252	OWG14103	ADQ90723	AGM22300	AAV27933	AGQ51139	AAZ53884	AAZ44604	ASU14763	OWY73789
OWG16111(ribosomal RNA small subunit methyltransferase G)|ADQ90853(Ribosomal RNA small subunit methyltransferase G)|AGM22431(Ribosomal RNA small subunit methyltransferase G)|AAV27665(glucose inhibited division protein B)|AGQ51265(methyltransferase GidB (glucose inhibiteddivision protein B))|AAZ54017(glucose inhibited division protein B)|AAZ44738(glucose inhibited division protein B)|ASU14044(Ribo…	253	OWG16111	ADQ90853	AGM22431	AAV27665	AGQ51265	AAZ54017	AAZ44738	ASU14044	OWY74213
OWG15525(DNA repair protein RecO)|ADQ90365(Putative uncharacterized protein)|AGM21932(hypothetical protein)|AAV27476(conserved hypothetical protein)|AGQ50786(hypothetical protein)|AAZ53529(conserved hypothetical protein)|AAZ44242(conserved hypothetical protein)|ASU14309(hypothetical protein)|OWY73957(DNA repair protein RecO)	254	OWG15525	ADQ90365	AGM21932	AAV27476	AGQ50786	AAZ53529	AAZ44242	ASU14309	OWY73957
OWG15563(DNA gyrase subunit B)|ADQ90406(DNA gyrase subunit B)|AGM21973(DNA gyrase subunit B)|AAV27491(DNA gyrase subunit B)|AGQ50743(DNA gyrase subunit B)|AAZ53484(DNA gyrase subunit B)|AAZ44198(DNA gyrase subunit B)|ASU14259(DNA gyrase subunit B)|OWY73672(DNA gyrase subunit B)	255	OWG15563	ADQ90406	AGM21973	AAV27491	AGQ50743	AAZ53484	AAZ44198	ASU14259	OWY73672
OWG16110(ribose-phosphate pyrophosphokinase)|ADQ90852(Ribose-phosphate pyrophosphokinase)|AGM22430(Ribose-phosphate pyrophosphokinase)|AAV27664(ribose-phosphate pyrophosphokinase)|AGQ51264(ribose-phosphate pyrophosphokinase)|AAZ54016(ribose-phosphate pyrophosphokinase)|AAZ44737(ribose-phosphate pyrophosphokinase)|ASU14043(Ribose-phosphate pyrophosphokinase)|OWY74211(ribose-phosphate pyrophosphoki…	256	OWG16110	ADQ90852	AGM22430	AAV27664	AGQ51264	AAZ54016	AAZ44737	ASU14043	OWY74211
OWG16014(spermidine/putrescine ABC transporter permease)|ADQ90748(Spermidine/putrescine transport system permease protein)|AGM22322(Spermidine/putrescine transport system permease protein)|AAV27955(spermidine/putrescine transport system permease protein)|AGQ51162(spermidine/putrescine ABC transporter permease protein)|AAZ53906(spermidine/putrescine ABC transporter permease protein)|AAZ44628(sperm…	257	OWG16014	ADQ90748	AGM22322	AAV27955	AGQ51162	AAZ53906	AAZ44628	ASU14791	OWY74014
OWG14026(hypothetical protein)|ADQ90643(Putative uncharacterized protein)|AGM22218(hypothetical protein)|AAV27575(conserved hypothetical protein)|AGQ51055(hypothetical protein)|AAZ53797(hypothetical protein)|AAZ44513(hypothetical protein)|ASU14647(hypothetical protein)|OWY73745(hypothetical protein)	258	OWG14026	ADQ90643	AGM22218	AAV27575	AGQ51055	AAZ53797	AAZ44513	ASU14647	OWY73745
OWG15507(preprotein translocase subunit SecY)|ADQ90345(Preprotein translocase SecY subunit)|AGM21910(Preprotein translocase SecY subunit)|AAV27463(preprotein translocase secy subunit)|AGQ50806(preprotein translocase SecY subunit)|AAZ53549(preprotein translocase SecY subunit)|AAZ44262(preprotein translocase SecY subunit)|ASU14331(Protein translocase subunit SecY)|OWY73615(preprotein translocase su…	259	OWG15507	ADQ90345	AGM21910	AAV27463	AGQ50806	AAZ53549	AAZ44262	ASU14331	OWY73615
OWG16205(DUF4231 domain-containing protein)|ADQ90303(Putative uncharacterized protein)|AGM21860(hypothetical protein)|AAV27705(conserved hypothetical protein)|AGQ50693(hypothetical protein)|AAZ53455(hypothetical protein)|AAZ44168(hypothetical protein)|ASU14184(hypothetical protein)|OWY74226(DUF4231 domain-containing protein)	260	OWG16205	ADQ90303	AGM21860	AAV27705	AGQ50693	AAZ53455	AAZ44168	ASU14184	OWY74226
OWG13930(deacetylase SIR2)|ADQ90530(hypothetical protein)|AGM22104(hypothetical protein)|AAV27829(conserved hypothetical protein)|AGQ50939(hypothetical protein)|AAZ53684(conserved hypothetical protein)|AAZ44393(conserved hypothetical protein)|ASU14494(hypothetical protein)|OWY73874(deacetylase SIR2)	261	OWG13930	ADQ90530	AGM22104	AAV27829	AGQ50939	AAZ53684	AAZ44393	ASU14494	OWY73874
OWG15513(30S ribosomal protein S11)|ADQ90350(30S ribosomal protein S11)|AGM21916(30S ribosomal protein S11)|AAV27468(30s ribosomal protein S11)|AGQ50800(30S ribosomal protein S11)|AAZ53543(30S ribosomal protein S11)|AAZ44256(30S ribosomal protein S11)|ASU14325(30S ribosomal protein S11)|OWY73621(30S ribosomal protein S11)	262	OWG15513	ADQ90350	AGM21916	AAV27468	AGQ50800	AAZ53543	AAZ44256	ASU14325	OWY73621
OWG16159(hypothetical protein)|ADQ90889(hypothetical protein)|AGM21805(hypothetical protein)|AAV27364(hypothetical protein)|AGQ50641(hypothetical protein)|AAZ53407(hypothetical protein)|AAZ44120(hypothetical protein)|ASU14115(hypothetical protein)|OWY74285(hypothetical protein)	263	OWG16159	ADQ90889	AGM21805	AAV27364	AGQ50641	AAZ53407	AAZ44120	ASU14115	OWY74285
OWG13971(hypothetical protein)|ADQ90585(Amino acid permease)|AGM22159(Amino acid permease)|AAV27535(putative membrane lipoprotein)|AGQ50985(amino acid permease)|AAZ53728(amino acid permease)|AAZ44441(putative amino acid permease)|ASU14550(Serine/threonine exchanger SteT)|OWY74144(hypothetical protein)	264	OWG13971	ADQ90585	AGM22159	AAV27535	AGQ50985	AAZ53728	AAZ44441	ASU14550	OWY74144
OWG16236(ATP synthase subunit B)|ADQ90271(ATP synthase subunit b)|AGM21828(ATP synthase subunit b)|AAV27376(ATP synthase B chain)|AGQ50661(ATP synthase subunit B)|AAZ53426(ATP synthase subunit B)|AAZ44139(ATP synthase subunit B)|ASU14141(ATP synthase subunit b)|OWY74275(F0F1 ATP synthase subunit B)	265	OWG16236	ADQ90271	AGM21828	AAV27376	AGQ50661	AAZ53426	AAZ44139	ASU14141	OWY74275
OWG16234(hypothetical protein)|ADQ90259(hypothetical protein)|AGM21813(hypothetical protein)|AAV27366(hypothetical protein)|AGQ50647(hypothetical protein)|AAZ53413(hypothetical protein)|AAZ44126(hypothetical protein)|ASU14124(hypothetical protein)|OWY74274(hypothetical protein)	266	OWG16234	ADQ90259	AGM21813	AAV27366	AGQ50647	AAZ53413	AAZ44126	ASU14124	OWY74274
OWG16029(ribulose phosphate epimerase)|ADQ90765(D-ribulose-5-phosphate 3 epimerase)|AGM22340(D-ribulose-5-phosphate 3 epimerase)|AAV27969(ribulose-phosphate 3-epimerase)|AGQ51178(d-ribulose-5-phosphate 3 epimerase)|AAZ53923(d-ribulose-5-phosphate 3 epimerase)|AAZ44646(putative d-ribulose-5-phosphate 3 epimerase)|ASU14811(Ribulose-phosphate 3-epimerase)|OWY74047(ribulose phosphate epimerase)	267	OWG16029	ADQ90765	AGM22340	AAV27969	AGQ51178	AAZ53923	AAZ44646	ASU14811	OWY74047
OWG14082(oxidoreductase)|ADQ90700(P110 membrane protein)|AGM22278(P110 membrane protein)|AAV27918(p110 membrane protein precursor)|AGQ51118(p76 membrane protein precursor)|AAZ53863(p76 membrane protein precursor)|AAZ44580(putative p76 membrane protein precursor)|ASU14735(hypothetical protein)|OWY74126(oxidoreductase)	268	OWG14082	ADQ90700	AGM22278	AAV27918	AGQ51118	AAZ53863	AAZ44580	ASU14735	OWY74126
OWG15459(5-dehydro-2-deoxygluconokinase)|ADQ90456(5-dehydro-2-deoxygluconokinase)|AGM22025(5-dehydro-2-deoxygluconokinase)|AAV27744(myo-inositol catabolism)|AGQ50855(myo-inositol catabolism protein)|AAZ53600(myo-inositol catabolism protein)|AAZ44311(myo-inositol catabolism protein)|ASU14387(5-dehydro-2-deoxygluconokinase)|OWY73567(5-dehydro-2-deoxygluconokinase)	269	OWG15459	ADQ90456	AGM22025	AAV27744	AGQ50855	AAZ53600	AAZ44311	ASU14387	OWY73567
OWG14105(oligoendopeptidase F)|ADQ90726(Oligoendopeptidase F)|AGM22303(Oligoendopeptidase F)|AAV27937(oligoendopeptidase F)|AGQ51142(oligoendopeptidase F)|AAZ53887(oligoendopeptidase F)|AAZ44608(oligoendopeptidase F)|ASU14767(Oligoendopeptidase F, plasmid)|OWY73773(oligoendopeptidase F)	270	OWG14105	ADQ90726	AGM22303	AAV27937	AGQ51142	AAZ53887	AAZ44608	ASU14767	OWY73773
OWG15550(hypothetical protein)|ADQ90391(hypothetical protein)|AGM21958(hypothetical protein)|AAV27484(conserved hypothetical protein)|AGQ50760(hypothetical protein)|AAZ53502(conserved hypothetical protein)|AAZ44215(conserved hypothetical protein)|ASU14279(hypothetical protein)|OWY73932(hypothetical protein)	271	OWG15550	ADQ90391	AGM21958	AAV27484	AGQ50760	AAZ53502	AAZ44215	ASU14279	OWY73932
OWG14021(hypothetical protein)|ADQ90635(Putative uncharacterized protein)|AGM22211(hypothetical protein)|AAV27870(conserved hypothetical protein)|AGQ51048(hypothetical protein)|AAZ53777(hypothetical protein)|AAZ44507(hypothetical protein)|ASU14640(hypothetical protein)|OWY73643(hypothetical protein)	272	OWG14021	ADQ90635	AGM22211	AAV27870	AGQ51048	AAZ53777	AAZ44507	ASU14640	OWY73643
OWG13985(hypothetical protein)|ADQ90626(Lppt protein)|AGM22202(Lppt protein)|AAV27855(conserved hypothetical protein, p102 paralog)|AGQ51000(Lppt protein)|AAZ53743(Lppt protein)|AAZ44456(putative Lppt protein)|ASU14568(hypothetical protein)|OWY73732(hypothetical protein)	273	OWG13985	ADQ90626	AGM22202	AAV27855	AGQ51000	AAZ53743	AAZ44456	ASU14568	OWY73732
OWG16196(ribosome biogenesis GTPase Der)|ADQ90295(GTP-binding protein engA)|AGM21852(GTP-binding protein engA)|AAV27398(putative GTP-binding protein)|AGQ50685(GTP-binding protein EngA)|AAZ53447(GTP-binding protein EngA)|AAZ44160(GTP-binding protein EngA)|ASU14175(GTPase Der)|OWY74234(ribosome biogenesis GTPase Der)	274	OWG16196	ADQ90295	AGM21852	AAV27398	AGQ50685	AAZ53447	AAZ44160	ASU14175	OWY74234
OWG16173(DNA polymerase IV)|ADQ90267(DNA polymerase IV)|AGM21824(DNA polymerase IV)|AAV27372(conserved hypothetical protein)|AGQ50657(DNA polymerase IV)|AAZ53422(DNA polymerase IV)|AAZ44135(DNA polymerase IV)|ASU14138(DNA polymerase IV 1)|OWY74264(DNA polymerase IV)	275	OWG16173	ADQ90267	AGM21824	AAV27372	AGQ50657	AAZ53422	AAZ44135	ASU14138	OWY74264
OWG14080(mannose-6-phosphate isomerase)|ADQ90698(Mannnose-6 phosphate isomerase)|AGM22276(Mannnose-6 phosphate isomerase)|AAV27594(mannnose-6 phosphate isomerase)|AGQ51116(mannose-6-phosphate isomerase)|AAZ53860(mannose-6-phosphate isomerase)|AAZ44577(putative mannose-6-phosphate isomerase)|ASU14731(Putative mannose-6-phosphate isomerase YvyI)|OWY74115(mannose-6-phosphate isomerase)	276	OWG14080	ADQ90698	AGM22276	AAV27594	AGQ51116	AAZ53860	AAZ44577	ASU14731	OWY74115
OWG16078(50S ribosomal protein L10)|ADQ90817(50S ribosomal protein L10)|AGM22394(50S ribosomal protein L10)|AAV28005(50s ribosomal protein L10)|AGQ51231(50S ribosomal protein L10)|AAZ53982(50S ribosomal protein L10)|AAZ44704(50S ribosomal protein L10)|ASU14002(50S ribosomal protein L10)|OWY73666(50S ribosomal protein L10)	277	OWG16078	ADQ90817	AGM22394	AAV28005	AGQ51231	AAZ53982	AAZ44704	ASU14002	OWY73666
OWG14045(FMN-dependent NADH-azoreductase)|ADQ90663(Acyl carrier protein phosphodiesterase)|AGM22238(FMN-dependent NADH-azoreductase)|AAV27579(acyl carrier protein phosphodiesterase)|AGQ51078(acyl carrier protein phosphodiesterase)|AAZ53822(acyl carrier protein phosphodiesterase)|AAZ44538(acyl carrier protein phosphodiesterase)|ASU14685(FMN-dependent NADH-azoreductase 1)|OWY73725(FMN-dependent NAD…	278	OWG14045	ADQ90663	AGM22238	AAV27579	AGQ51078	AAZ53822	AAZ44538	ASU14685	OWY73725
OWG15997(hypothetical protein)|ADQ90727(Putative uncharacterized protein)|AGM22304(hypothetical protein)|AAV27616(conserved hypothetical protein)|AGQ51143(hypothetical protein)|AAZ53888(conserved hypothetical protein)|AAZ44609(conserved hypothetical protein)|ASU14769(hypothetical protein)|OWY73593(hypothetical protein)	279	OWG15997	ADQ90727	AGM22304	AAV27616	AGQ51143	AAZ53888	AAZ44609	ASU14769	OWY73593
OWG13931(glycine cleavage system protein H)|ADQ90910(hypothetical protein)|AGM22103(hypothetical protein)|AAV27830(conserved hypothetical protein)|AGQ50940(glycine cleavage system H protein)|AAZ53685(glycine cleavage system H protein)|AAZ44394(putative glycine cleavage system H protein)|ASU14495(Glycine cleavage system H-like protein)|OWY73875(glycine cleavage system protein H)	280	OWG13931	ADQ90910	AGM22103	AAV27830	AGQ50940	AAZ53685	AAZ44394	ASU14495	OWY73875
OWG14104(hypothetical protein)|ADQ90725(hypothetical protein)|AGM22302(hypothetical protein)|AAV27935(hypothetical protein)|AGQ51141(hypothetical protein)|AAZ53886(hypothetical protein)|AAZ44606(hypothetical protein)|ASU14765(hypothetical protein)|OWY73774(hypothetical protein)	281	OWG14104	ADQ90725	AGM22302	AAV27935	AGQ51141	AAZ53886	AAZ44606	ASU14765	OWY73774
OWG15479(tRNA(Ile)-lysidine synthetase)|ADQ90417(tRNA(Ile)-lysidine synthase)|AGM21985(tRNA(Ile)-lysidine synthase)|AAV27757(conserved hypothetical protein)|AGQ50835(hypothetical protein)|AAZ53579(conserved hypothetical protein)|AAZ44292(conserved hypothetical protein)|ASU14363(tRNA(Ile)-lysidine synthase)|OWY73845(tRNA(Ile)-lysidine synthetase)	282	OWG15479	ADQ90417	AGM21985	AAV27757	AGQ50835	AAZ53579	AAZ44292	ASU14363	OWY73845
OWG16091(hypothetical protein)|ADQ90832(hypothetical protein)|AGM22409(hypothetical protein)|AAV27661(conserved hypothetical protein)|AGQ51245(hypothetical protein)|AAZ53996(conserved hypothetical protein)|AAZ44718(conserved hypothetical protein)|ASU14022(hypothetical protein)|OWY74200(hypothetical protein)	283	OWG16091	ADQ90832	AGM22409	AAV27661	AGQ51245	AAZ53996	AAZ44718	ASU14022	OWY74200
OWG16108(ribosomal RNA small subunit methyltransferase A)|ADQ90850(Ribosomal RNA small subunit methyltransferase A)|AGM22428(Ribosomal RNA small subunit methyltransferase A)|AAV28026(dimethyladenosine transferase)|AGQ51262(dimethyladenosine transferase)|AAZ54014(dimethyladenosine transferase)|AAZ44735(dimethyladenosine transferase)|ASU14041(Ribosomal RNA small subunit methyltransferase A)|OWY7420…	284	OWG16108	ADQ90850	AGM22428	AAV28026	AGQ51262	AAZ54014	AAZ44735	ASU14041	OWY74206
OWG16164(ribonuclease R)|ADQ90260(VACB-like ribonuclease II)|AGM21814(VACB-like ribonuclease II)|AAV27695(conserved hypothetical protein)|AGQ50648(VACB-like ribonuclease II)|AAZ53414(VACB-like ribonuclease II)|AAZ44127(VACB-like ribonuclease II)|ASU14126(Ribonuclease R)|OWY74255(ribonuclease R)	285	OWG16164	ADQ90260	AGM21814	AAV27695	AGQ50648	AAZ53414	AAZ44127	ASU14126	OWY74255
OWG14008(cell division protein FtsZ)|ADQ90607(Cell division protein ftsZ)|AGM22182(Cell division protein ftsZ)|AAV27561(cell division protein)|AGQ51033(cell division protein ftsZ)|AAZ53762(cell division protein ftsZ)|AAZ44492(cell division protein ftsZ)|ASU14624(Cell division protein FtsZ)|OWY73698(cell division protein FtsZ)	286	OWG14008	ADQ90607	AGM22182	AAV27561	AGQ51033	AAZ53762	AAZ44492	ASU14624	OWY73698
OWG15411(DNA topoisomerase I)|ADQ90512(DNA topoisomerase I)|AGM22083(DNA topoisomerase I)|AAV27412(DNA topoisomerase I (omega-protein))|AGQ50911(DNA topoisomerase I)|AAZ53657(DNA topoisomerase I)|AAZ44366(DNA topoisomerase I)|ASU14451(DNA topoisomerase 1)|OWY73589(DNA topoisomerase I)	287	OWG15411	ADQ90512	AGM22083	AAV27412	AGQ50911	AAZ53657	AAZ44366	ASU14451	OWY73589
OWG13960(hypothetical protein)|ADQ90574(Putative uncharacterized protein)|AGM22148(hypothetical protein)|AAV27531(conserved hypothetical protein)|AGQ50973(hypothetical protein)|AAZ53717(conserved hypothetical protein)|AAZ44429(conserved hypothetical protein)|ASU14533(hypothetical protein)|OWY74156(hypothetical protein)	288	OWG13960	ADQ90574	AGM22148	AAV27531	AGQ50973	AAZ53717	AAZ44429	ASU14533	OWY74156
OWG15569(triose-phosphate isomerase)|ADQ90326(Triosephosphate isomerase)|AGM21885(Triosephosphate isomerase)|AAV27802(triosephosphate isomerase)|AGQ50719(triosephosphate isomerase)|AAZ53479(triosephosphate isomerase)|AAZ44193(triosephosphate isomerase)|ASU14253(Bifunctional PGK/TIM)|OWY73810(triose-phosphate isomerase)	289	OWG15569	ADQ90326	AGM21885	AAV27802	AGQ50719	AAZ53479	AAZ44193	ASU14253	OWY73810
OWG16114(50S ribosomal protein L33)|ADQ90922(50S ribosomal protein L33)|AGM22435(50S ribosomal protein L33)|AAV27668(50s ribosomal protein L33)|AGQ51268(50S ribosomal protein L33)|AAZ54020(50S ribosomal protein L33)|AAZ44741(50S ribosomal protein L33)|ASU14049(50S ribosomal protein L33 2)|OWY74218(50S ribosomal protein L33)	290	OWG16114	ADQ90922	AGM22435	AAV27668	AGQ51268	AAZ54020	AAZ44741	ASU14049	OWY74218
OWG13922(MFS transporter)|ADQ90538(Putative permease, putative mpn421)|AGM22112(Putative permease, putative)|AAV27513(putative permease, putative mpn421)|AGQ50931(putative permease)|AAZ53675(permease)|AAZ44385(putative permease)|ASU14483(Inner membrane protein YihN)|OWY73882(MFS transporter)	291	OWG13922	ADQ90538	AGM22112	AAV27513	AGQ50931	AAZ53675	AAZ44385	ASU14483	OWY73882
OWG16006(glucose-6-phosphate isomerase)|ADQ90738(Glucose-6-phosphate isomerase)|AGM22313(Glucose-6-phosphate isomerase)|AAV27948(phosphoglucose isomerase B)|AGQ51153(glucose-6-phosphate isomerase)|AAZ53897(glucose-6-phosphate isomerase)|AAZ44618(glucose-6-phosphate isomerase)|ASU14780(Glucose-6-phosphate isomerase)|OWY74022(glucose-6-phosphate isomerase)	292	OWG16006	ADQ90738	AGM22313	AAV27948	AGQ51153	AAZ53897	AAZ44618	ASU14780	OWY74022
OWG15408(30S ribosomal protein S16)|ADQ90907(30S ribosomal protein S16)|AGM22086(30S ribosomal protein S16)|AAV27409(30s ribosomal protein S16)|AGQ50914(30S ribosomal protein S16)|AAZ53660(30S ribosomal protein S16)|AAZ44369(30S ribosomal protein S16)|ASU14453(30S ribosomal protein S16)|OWY73586(30S ribosomal protein S16)	293	OWG15408	ADQ90907	AGM22086	AAV27409	AGQ50914	AAZ53660	AAZ44369	ASU14453	OWY73586
OWG16042(DNA polymerase III subunit alpha)|ADQ90784(DNA polymerase III alpha subunit)|AGM22357(DNA polymerase III alpha subunit)|AAV27986(DNA polymerase III alpha chain 2)|AGQ51193(DNA polymerase III alpha subunit)|AAZ53945(DNA polymerase III alpha subunit)|AAZ44667(DNA polymerase III alpha subunit)|ASU13956(DNA polymerase III subunit alpha)|OWY73994(DNA polymerase III subunit alpha)	294	OWG16042	ADQ90784	AGM22357	AAV27986	AGQ51193	AAZ53945	AAZ44667	ASU13956	OWY73994
OWG16104(excinuclease ABC subunit B)|ADQ90846(excinuclease ABC subunit B)|AGM22424(excinuclease ABC subunit B)|AAV27662(excinuclease ABC subunit B)|AGQ51258(excinuclease ABC subunit B)|AAZ54010(excinuclease ABC subunit B)|AAZ44731(excinuclease ABC subunit B)|ASU14036(UvrABC system protein B)|OWY74186(excinuclease ABC subunit B)	295	OWG16104	ADQ90846	AGM22424	AAV27662	AGQ51258	AAZ54010	AAZ44731	ASU14036	OWY74186
OWG15460(methylmalonate-semialdehyde dehydrogenase)|ADQ90455(Methylmalonate-semialdehyde dehydrogenase)|AGM22024(Methylmalonate-semialdehyde dehydrogenase)|AAV27745(methylmalonate-semialdehyde dehydrogenase)|AGQ50854(methylmalonate-semialdehyde dehydrogenase)|AAZ53599(methylmalonate-semialdehyde dehydrogenase)|AAZ44310(putative methylmalonate-semialdehyde dehydrogenase)|ASU14386(Methylmalonate se…	296	OWG15460	ADQ90455	AGM22024	AAV27745	AGQ50854	AAZ53599	AAZ44310	ASU14386	OWY73565
OWG16133(DNA polymerase III subunit beta)|ADQ90230(DNA polymerase III beta subunit)|AGM21782(DNA polymerase III beta subunit)|AAV27345(DNA polymerase III, beta chain)|AGQ50613(DNA polymerase III beta subunit)|AAZ53379(DNA polymerase III beta subunit)|AAZ44096(DNA polymerase III beta subunit)|ASU14078(DNA polymerase III subunit beta)|OWY73904(DNA polymerase III subunit beta)	297	OWG16133	ADQ90230	AGM21782	AAV27345	AGQ50613	AAZ53379	AAZ44096	ASU14078	OWY73904
OWG15475(ABC-F family ATPase)|ADQ90422(ABC transporter ATP-binding protein)|AGM21990(ABC transporter ATP-binding protein)|AAV27439(ABC transporter ATP binding protein)|AGQ50840(ABC transporter ATP-binding protein)|AAZ53584(ABC transporter ATP-binding protein)|AAZ44297(putative ABC transporter ATP-binding protein)|ASU14369(putative ABC transporter ATP-binding protein YbiT)|OWY73860(ABC-F family AT…	298	OWG15475	ADQ90422	AGM21990	AAV27439	AGQ50840	AAZ53584	AAZ44297	ASU14369	OWY73860
OWG15538(glutamate--tRNA ligase)|ADQ90378(Glutamyl-tRNA synthetase)|AGM21945(Glutamyl-tRNA synthetase)|AAV27782(glutamyl tRNA synthetase)|AGQ50773(glutamyl-tRNA synthetase)|AAZ53515(glutamyl-tRNA synthetase)|AAZ44228(glutamyl-tRNA synthetase)|ASU14295(Glutamate--tRNA ligase)|OWY73943(glutamate--tRNA ligase)	299	OWG15538	ADQ90378	AGM21945	AAV27782	AGQ50773	AAZ53515	AAZ44228	ASU14295	OWY73943
OWG15595(sugar ABC transporter ATP-binding protein)|ADQ90461(Ribose ABC transport ATP-binding protein)|AGM22030(Ribose ABC transport ATP-binding protein)|AAV27739(ribose transport ATP-binding protein)|AGQ50860(ribose ABC transport ATP-binding protein)|AAZ53605(ribose ABC transport ATP-binding protein)|AAZ44316(ribose ABC transport ATP-binding protein)|ASU14392(Ribose import ATP-binding protein Rb…	300	OWG15595	ADQ90461	AGM22030	AAV27739	AGQ50860	AAZ53605	AAZ44316	ASU14392	OWY73759
OWG13959(hypothetical protein)|ADQ90573(hypothetical protein)|AGM22147(hypothetical protein)|AAV27530(hypothetical protein)|AGQ50972(hypothetical protein)|AAZ53716(hypothetical protein)|AAZ44428(hypothetical protein)|ASU14532(hypothetical protein)|OWY74155(hypothetical protein)	301	OWG13959	ADQ90573	AGM22147	AAV27530	AGQ50972	AAZ53716	AAZ44428	ASU14532	OWY74155
OWG14028(hypothetical protein)|ADQ90645(Putative uncharacterized protein)|AGM22220(hypothetical protein)|AAV27876(conserved hypothetical protein)|AGQ51057(hypothetical protein)|AAZ53799(conserved hypothetical protein)|AAZ44515(conserved hypothetical protein)|ASU14649(hypothetical protein)|OWY73743(hypothetical protein)	302	OWG14028	ADQ90645	AGM22220	AAV27876	AGQ51057	AAZ53799	AAZ44515	ASU14649	OWY73743
OWG16015(polyamine ABC transporter permease)|ADQ90749(spermidine/putrescine ABC transporter permease protein)|AGM22323(spermidine/putrescine ABC transporter permease protein)|AAV27956(spermidine/putrescine transport system permease)|AGQ51163(spermidine/putrescine ABC transporter permease protein)|AAZ53907(spermidine/putrescine ABC transporter permease protein)|AAZ44629(spermidine/putrescine ABC t…	303	OWG16015	ADQ90749	AGM22323	AAV27956	AGQ51163	AAZ53907	AAZ44629	ASU14793	OWY74013
OWG15407(hypothetical protein)|ADQ90908(hypothetical protein)|AGM22087(hypothetical protein)|AAV27408(hypothetical protein)|AGQ50915(hypothetical protein)|AAZ53661(hypothetical protein)|AAZ44370(hypothetical protein)|ASU14454(hypothetical protein)|OWY73637(hypothetical protein)	304	OWG15407	ADQ90908	AGM22087	AAV27408	AGQ50915	AAZ53661	AAZ44370	ASU14454	OWY73637
OWG16237(Holliday junction resolvase RecU)|ADQ90277(Putative uncharacterized protein)|AGM21834(hypothetical protein)|AAV27381(conserved hypothetical protein)|AGQ50667(Holliday junction-specific endonuclease)|AAZ53431(conserved hypothetical protein)|AAZ44144(conserved hypothetical protein)|ASU14149(Holliday junction resolvase RecU)|OWY74276(Holliday junction resolvase RecU)	305	OWG16237	ADQ90277	AGM21834	AAV27381	AGQ50667	AAZ53431	AAZ44144	ASU14149	OWY74276
OWG13951(DUF3137 domain-containing protein)|ADQ90561(Putative uncharacterized protein)|AGM22135(hypothetical protein)|AAV27526(hypothetical protein)|AGQ50960(hypothetical protein)|AAZ53706(hypothetical protein)|AAZ44414(hypothetical protein)|ASU14514(hypothetical protein)|OWY74162(DUF3137 domain-containing protein)	306	OWG13951	ADQ90561	AGM22135	AAV27526	AGQ50960	AAZ53706	AAZ44414	ASU14514	OWY74162
OWG15519(TlyA family rRNA (cytidine-2'-O)-methyltransferase)|ADQ90357(Hemolysin)|AGM21923(Hemolysin)|AAV27769(TlyA haemolysin)|AGQ50795(hemolysin)|AAZ53537(haemolysin)|AAZ44250(haemolysin)|ASU14319(Hemolysin A)|OWY73950(TlyA family rRNA (cytidine-2'-O)-methyltransferase)	307	OWG15519	ADQ90357	AGM21923	AAV27769	AGQ50795	AAZ53537	AAZ44250	ASU14319	OWY73950
OWG13994(proline dipeptidase)|ADQ90616(Proline dipeptidase)|AGM22192(Proline dipeptidase)|AAV27552(conserved hypothetical protein)|AGQ51010(hypothetical protein)|AAZ53753(proline dipeptidase)|AAZ44466(putative proline dipeptidase)|ASU14584(IMPACT family member YigZ)|OWY73736(proline dipeptidase)	308	OWG13994	ADQ90616	AGM22192	AAV27552	AGQ51010	AAZ53753	AAZ44466	ASU14584	OWY73736
OWG16194(molecular chaperone DnaJ)|ADQ90293(Chaperone protein dnaJ)|AGM21850(Chaperone protein dnaJ)|AAV27396(heat-shock protein)|AGQ50682(heat shock protein DnaJ)|AAZ53445(heat shock protein DnaJ)|AAZ44158(heat shock protein DnaJ)|ASU14173(Chaperone protein DnaJ)|OWY74242(molecular chaperone DnaJ)	309	OWG16194	ADQ90293	AGM21850	AAV27396	AGQ50682	AAZ53445	AAZ44158	ASU14173	OWY74242
OWG16097(23S rRNA (guanosine(2251)-2'-O)-methyltransferase RlmB)|ADQ90837(TRNA/rRNA methyltransferase)|AGM22415(TRNA/rRNA methyltransferase)|AAV28015(conserved hypothetical protein)|AGQ51250(tRNA/rRNA methyltransferase)|AAZ54002(tRNA/rRNA methyltransferase)|AAZ44723(putative tRNA/rRNA methyltransferase)|ASU14027(Putative TrmH family tRNA/rRNA methyltransferase)|OWY74194(23S rRNA (guanosine(2251)-…	310	OWG16097	ADQ90837	AGM22415	AAV28015	AGQ51250	AAZ54002	AAZ44723	ASU14027	OWY74194
OWG13986(PTS sugar transporter subunit IIAB)|ADQ90624(Pentitol phosphotransferase enzyme II, A component)|AGM22200(Pentitol phosphotransferase enzyme II, A component)|AAV27857(pentitol phosphotransferase enzyme II, A component)|AGQ51002(PTS system, IIA component)|AAZ53745(PTS system, IIA component)|AAZ44458(PTS system, IIA component)|ASU14571(Ascorbate-specific PTS system EIIA component)|OWY73734…	311	OWG13986	ADQ90624	AGM22200	AAV27857	AGQ51002	AAZ53745	AAZ44458	ASU14571	OWY73734
OWG14117(hypothetical protein)|ADQ90717(Putative uncharacterized protein)|AGM22294(hypothetical protein)|AAV27932(hypothetical protein)|AGQ51133(hypothetical protein)|AAZ53878(hypothetical protein)|AAZ44596(hypothetical protein)|ASU14757(hypothetical protein)|OWY73788(hypothetical protein)	312	OWG14117	ADQ90717	AGM22294	AAV27932	AGQ51133	AAZ53878	AAZ44596	ASU14757	OWY73788
OWG13914(30S ribosomal protein S18)|ADQ90549(30S ribosomal protein S18)|AGM22123(30S ribosomal protein S18)|AAV27818(30s ribosomal protein S18)|AGQ50921(30S ribosomal protein S18)|AAZ53667(30s ribosomal protein S18)|AAZ44376(30S ribosomal protein S18)|ASU14473(30S ribosomal protein S18)|OWY73632(30S ribosomal protein S18)	313	OWG13914	ADQ90549	AGM22123	AAV27818	AGQ50921	AAZ53667	AAZ44376	ASU14473	OWY73632
OWG15508(adenylate kinase)|ADQ90346(Adenylate kinase)|AGM21911(Adenylate kinase)|AAV27464(adenylate kinase)|AGQ50805(adenylate kinase)|AAZ53548(adenylate kinase)|AAZ44261(adenylate kinase)|ASU14330(Adenylate kinase)|OWY73616(adenylate kinase)	314	OWG15508	ADQ90346	AGM21911	AAV27464	AGQ50805	AAZ53548	AAZ44261	ASU14330	OWY73616
OWG14056(multidrug ABC transporter ATP-binding protein)|ADQ90675(ABC transporter ATP binding protein)|AGM22251(ABC transporter ATP binding protein)|AAV27901(ABC transporter ATP binding protein)|AGQ51091(putative ABC transporter atp-binding protein)|AAZ53836(putative ABC transporter atp-binding protein)|AAZ44552(putative ABC transporter atp-binding protein)|ASU14702(ABC transporter ATP-binding pro…	315	OWG14056	ADQ90675	AGM22251	AAV27901	AGQ51091	AAZ53836	AAZ44552	ASU14702	OWY74099
OWG14040(GTP-binding protein)|ADQ90657(GTPase EngB)|AGM22232(GTPase EngB)|AAV27889(conserved hypothetical protein)|AGQ51072(GTP-binding protein)|AAZ53816(GTP-binding protein)|AAZ44532(putative GTP-binding protein)|ASU14673(putative GTP-binding protein EngB)|OWY73730(YihA family ribosome biogenesis GTP-binding protein)	316	OWG14040	ADQ90657	AGM22232	AAV27889	AGQ51072	AAZ53816	AAZ44532	ASU14673	OWY73730
OWG16003(DNA gyrase subunit A)|ADQ90734(DNA gyrase subunit A)|AGM22310(DNA gyrase subunit A)|AAV27617(DNA gyrase subunit A)|AGQ51150(DNA gyrase subunit A)|AAZ53894(DNA gyrase subunit A)|AAZ44615(DNA gyrase subunit A)|ASU14777(DNA gyrase subunit A)|OWY74025(DNA gyrase subunit A)	317	OWG16003	ADQ90734	AGM22310	AAV27617	AGQ51150	AAZ53894	AAZ44615	ASU14777	OWY74025
OWG16223(potassium transporter KtrA)|ADQ90753(Potassium uptake protein)|AGM22327(Potassium uptake protein)|AAV27958(potassium uptake protein)|AGQ51167(potassium uptake protein)|AAZ53911(potassium uptake protein)|AAZ44634(potassium uptake protein)|ASU14798(Ktr system potassium uptake protein A)|OWY74029(potassium transporter KtrA)	318	OWG16223	ADQ90753	AGM22327	AAV27958	AGQ51167	AAZ53911	AAZ44634	ASU14798	OWY74029
OWG16046(transcription termination/antitermination protein NusA)|ADQ90786(Transcription termination-antitermination factor nusA)|AGM22361(Transcription termination-antitermination factor nusA)|AAV27990(transcription termination-antitermination factor nusA)|AGQ51197(N-utilization substance protein A)|AAZ53949(N-utilization substance protein A)|AAZ44670(N-utilization substance protein A)|ASU13961(T…	319	OWG16046	ADQ90786	AGM22361	AAV27990	AGQ51197	AAZ53949	AAZ44670	ASU13961	OWY73998
OWG16009(ribosome recycling factor)|ADQ90741(Ribosome recycling factor)|AGM22316(Ribosome recycling factor)|AAV27951(ribosome releasing factor)|AGQ51156(ribosome recycling factor)|AAZ53900(ribosome recycling factor)|AAZ44621(ribosome recycling factor)|ASU14784(Ribosome-recycling factor)|OWY74019(ribosome recycling factor)	320	OWG16009	ADQ90741	AGM22316	AAV27951	AGQ51156	AAZ53900	AAZ44621	ASU14784	OWY74019
OWG16071(hypothetical protein)|ADQ90810(Putative uncharacterized protein)|AGM22386(hypothetical protein)|AAV27649(conserved hypothetical protein)|AGQ51223(hypothetical protein)|AAZ53973(conserved hypothetical protein)|AAZ44696(conserved hypothetical protein)|ASU13992(PTS system glucose-specific EIIA component)|OWY73690(hypothetical protein)	321	OWG16071	ADQ90810	AGM22386	AAV27649	AGQ51223	AAZ53973	AAZ44696	ASU13992	OWY73690
OWG16189(hypothetical protein)|ADQ90287(hypothetical protein)|AGM21844(hypothetical protein)|AAV27391(conserved hypothetical protein)|AGQ50677(hypothetical protein)|AAZ53441(conserved hypothetical protein)|AAZ44154(conserved hypothetical protein)|ASU14164(ATP-dependent RecD-like DNA helicase)|OWY74252(hypothetical protein)	322	OWG16189	ADQ90287	AGM21844	AAV27391	AGQ50677	AAZ53441	AAZ44154	ASU14164	OWY74252
OWG15545(50S ribosomal protein L27)|ADQ90386(50S ribosomal protein L27)|AGM21953(50S ribosomal protein L27)|AAV27789(50s ribosomal protein L27)|AGQ50765(50S ribosomal protein L27)|AAZ53507(50S ribosomal protein L27)|AAZ44220(50S ribosomal protein L27)|ASU14284(50S ribosomal protein L27)|OWY73927(50S ribosomal protein L27)	323	OWG15545	ADQ90386	AGM21953	AAV27789	AGQ50765	AAZ53507	AAZ44220	ASU14284	OWY73927
OWG14053(tRNA (guanosine(46)-N7)-methyltransferase TrmB)|ADQ90671(tRNA (guanine-N(7)-)-methyltransferase)|AGM22247(tRNA (guanine-N(7)-)-methyltransferase)|AAV27897(conserved hypothetical protein)|AGQ51087(tRNA (guanine-N(7)-)-methyltransferase)|AAZ53832(methlytransferase)|AAZ44548(putative methlytransferase)|ASU14698(tRNA (guanine-N(7)-)-methyltransferase)|OWY74088(tRNA (guanosine(46)-N7)-methylt…	324	OWG14053	ADQ90671	AGM22247	AAV27897	AGQ51087	AAZ53832	AAZ44548	ASU14698	OWY74088
OWG14049(50S ribosomal protein L1)|ADQ90666(50S ribosomal protein L1)|AGM22242(50S ribosomal protein L1)|AAV27894(50s ribosomal protein L1)|AGQ51081(50S ribosomal protein L1)|AAZ53826(50S ribosomal protein L1)|AAZ44542(50S ribosomal protein L1)|ASU14689(50S ribosomal protein L1)|OWY73721(50S ribosomal protein L1)	325	OWG14049	ADQ90666	AGM22242	AAV27894	AGQ51081	AAZ53826	AAZ44542	ASU14689	OWY73721
OWG16069(thymidine kinase)|ADQ90808(Thymidine kinase)|AGM22384(Thymidine kinase)|AAV27647(thymidine kinase)|AGQ51221(thymidine kinase)|AAZ53971(thymidine kinase)|AAZ44694(thymidine kinase)|ASU13990(Thymidine kinase)|OWY73685(thymidine kinase)	326	OWG16069	ADQ90808	AGM22384	AAV27647	AGQ51221	AAZ53971	AAZ44694	ASU13990	OWY73685
OWG14063(nicotinate (nicotinamide) nucleotide adenylyltransferase)|ADQ90682(Putative uncharacterized protein)|AGM22258(hypothetical protein)|AAV27904(conserved hypothetical protein)|AGQ51098(hypothetical protein)|AAZ53843(conserved hypothetical protein)|AAZ44559(conserved hypothetical protein)|ASU14710(Nicotinate-nucleotide adenylyltransferase)|OWY74092(nicotinate (nicotinamide) nucleotide adenyl…	327	OWG14063	ADQ90682	AGM22258	AAV27904	AGQ51098	AAZ53843	AAZ44559	ASU14710	OWY74092
OWG14010(lactate dehydrogenase)|ADQ90605(DNA methylase)|AGM22180(DNA methylase)|AAV27563(conserved hypothetical protein)|AGQ51035(DNA methylase)|AAZ53764(DNA methylase)|AAZ44494(putative DNA methylase)|ASU14626(tRNA1(Val) (adenine(37)-N6)-methyltransferase)|OWY73702(lactate dehydrogenase)	328	OWG14010	ADQ90605	AGM22180	AAV27563	AGQ51035	AAZ53764	AAZ44494	ASU14626	OWY73702
OWG13950(hypothetical protein)|ADQ90560(Lipoprotein)|AGM22134(Lipoprotein)|AAV27839(conserved hypothetical protein)|AGQ50959(hypothetical protein)|AAZ53705(lipoprotein)|AAZ44413(conserved hypothetical protein)|ASU14513(hypothetical protein)|OWY74161(hypothetical protein)	329	OWG13950	ADQ90560	AGM22134	AAV27839	AGQ50959	AAZ53705	AAZ44413	ASU14513	OWY74161
OWG16088(1-acyl-sn-glycerol-3-phosphate acyltransferase)|ADQ90829(1-acyl-sn-glycerol-3-phosphate acyltransferase)|AGM22406(1-acyl-sn-glycerol-3-phosphate acyltransferase)|AAV27658(conserved hypothetical protein)|AGQ51242(1-acyl-sn-glycerol-3-phosphate acyltransferase)|AAZ53993(1-acyl-sn-glycerol-3-phosphate acyltransferase)|AAZ44715(1-acyl-sn-glycerol-3-phosphate acyltransferase)|ASU14019(hypothe…	330	OWG16088	ADQ90829	AGM22406	AAV27658	AGQ51242	AAZ53993	AAZ44715	ASU14019	OWY74203
OWG14100(sugar ABC transporter permease)|ADQ90720(Xylose ABC transporter permease protein)|AGM22297(Xylose ABC transporter permease protein)|AAV27599(putative membrane permease)|AGQ51136(xylose ABC transporter permease protein)|AAZ53881(xylose ABC transporter permease protein)|AAZ44599(xylose ABC transporter permease protein)|ASU14760(Xylose transport system permease protein XylH)|OWY73784(sugar …	331	OWG14100	ADQ90720	AGM22297	AAV27599	AGQ51136	AAZ53881	AAZ44599	ASU14760	OWY73784
OWG16027(hypothetical protein)|ADQ90763(hypothetical protein)|AGM22338(hypothetical protein)|AAV27967(conserved hypothetical protein)|AGQ51176(hypothetical protein)|AAZ53921(hypothetical protein)|AAZ44645(hypothetical protein)|ASU14809(hypothetical protein)|OWY74042(hypothetical protein)	332	OWG16027	ADQ90763	AGM22338	AAV27967	AGQ51176	AAZ53921	AAZ44645	ASU14809	OWY74042
OWG14067(hypothetical protein)|ADQ90686(hypothetical protein)|AGM22262(hypothetical protein)|AAV27908(conserved hypothetical protein)|AGQ51102(hypothetical protein)|AAZ53846(conserved hypothetical protein)|AAZ44563(conserved hypothetical protein)|ASU14716(hypothetical protein)|OWY74106(hypothetical protein)	333	OWG14067	ADQ90686	AGM22262	AAV27908	AGQ51102	AAZ53846	AAZ44563	ASU14716	OWY74106
OWG15432(rRNA (cytidine-2'-O-)-methyltransferase)|ADQ90491(Putative uncharacterized protein)|AGM22061(hypothetical protein)|AAV27722(conserved hypothetical protein)|AGQ50888(hypothetical protein)|AAZ53635(conserved hypothetical protein)|AAZ44344(conserved hypothetical protein)|ASU14425(Ribosomal RNA small subunit methyltransferase I)|OWY74061(rRNA (cytidine-2'-O-)-methyltransferase)	334	OWG15432	ADQ90491	AGM22061	AAV27722	AGQ50888	AAZ53635	AAZ44344	ASU14425	OWY74061
OWG16098(hypothetical protein)|ADQ90839(hypothetical protein)|AGM22417(hypothetical protein)|AAV28017(conserved hypothetical protein)|AGQ51252(hypothetical protein)|AAZ54004(conserved hypothetical protein)|AAZ44725(conserved hypothetical protein)|ASU14030(hypothetical protein)|OWY74192(hypothetical protein)	335	OWG16098	ADQ90839	AGM22417	AAV28017	AGQ51252	AAZ54004	AAZ44725	ASU14030	OWY74192
OWG16053(PTS glucose transporter subunit IIB)|ADQ90792(PTS system glucose-specific enzyme IIB component)|AGM22368(PTS system glucose-specific enzyme IIB component)|AAV27631(conserved hypothetical protein)|AGQ51203(PTS system glucose-specific enzyme IIB component)|AAZ53954(PTS system glucose-specific enzyme IIB component)|AAZ44675(putative PTS system glucose-specific enzyme IIB component)|ASU13968…	336	OWG16053	ADQ90792	AGM22368	AAV27631	AGQ51203	AAZ53954	AAZ44675	ASU13968	OWY73985
OWG16157(glutaminyl-tRNA synthase (glutamine-hydrolyzing) subunit A)|ADQ90250(Glutamyl-tRNA amidotransferase subunit A)|AGM21803(Glutamyl-tRNA amidotransferase subunit A)|AAV27362(glutamyl-tRNA amidotransferase subunit A)|AGQ50639(glutamyl-tRNA amidotransferase subunit A)|AAZ53405(glutamyl-tRNA amidotransferase subunit A)|AAZ44118(glutamyl-tRNA amidotransferase subunit A)|ASU14113(Glutamyl-tRNA(G…	337	OWG16157	ADQ90250	AGM21803	AAV27362	AGQ50639	AAZ53405	AAZ44118	ASU14113	OWY74283
OWG15462(class 1b ribonucleoside-diphosphate reductase subunit beta)|ADQ90453(Ribonucleoside-diphosphate reductase beta chain)|AGM22022(Ribonucleoside-diphosphate reductase beta chain)|AAV27433(ribonucleoside-diphosphate reductase beta chain)|AGQ50852(ribonucleoside-diphosphate reductase beta chain)|AAZ53597(ribonucleoside-diphosphate reductase beta chain)|AAZ44308(ribonucleoside-diphosphate redu…	338	OWG15462	ADQ90453	AGM22022	AAV27433	AGQ50852	AAZ53597	AAZ44308	ASU14384	OWY73556
OWG15570(ATP-dependent chaperone ClpB)|ADQ90325(ATP-dependent protease binding protein)|AGM21884(ATP-dependent protease binding protein)|AAV27497(ATP-dependent serine proteinase, heat shock protein)|AGQ50717(ATP-dependent protease binding protein)|AAZ53478(ATP-dependent protease binding protein)|AAZ44192(ATP-dependent protease binding protein)|ASU14252(Chaperone protein ClpB 1)|OWY73809(ATP-depen…	339	OWG15570	ADQ90325	AGM21884	AAV27497	AGQ50717	AAZ53478	AAZ44192	ASU14252	OWY73809
OWG13927(hypothetical protein)|ADQ90533(hypothetical protein)|AGM22107(hypothetical protein)|AAV27515(hypothetical protein)|AGQ50936(hypothetical protein)|AAZ53681(conserved hypothetical protein)|AAZ44390(conserved hypothetical protein)|ASU14490(hypothetical protein)|OWY73871(hypothetical protein)	340	OWG13927	ADQ90533	AGM22107	AAV27515	AGQ50936	AAZ53681	AAZ44390	ASU14490	OWY73871
OWG14077(hypothetical protein)|ADQ90914(hypothetical protein)|AGM22273(hypothetical protein)|AAV27591(hypothetical protein)|AGQ51113(hypothetical protein)|AAZ53857(hypothetical protein)|AAZ44574(hypothetical protein)|ASU14728(hypothetical protein)|OWY74116(hypothetical protein)	341	OWG14077	ADQ90914	AGM22273	AAV27591	AGQ51113	AAZ53857	AAZ44574	ASU14728	OWY74116
OWG16229(hypothetical protein)|ADQ90884(hypothetical protein)|AGM22459(hypothetical protein)|AAV28031(hypothetical protein)|AGQ51284(hypothetical protein)|AAZ54036(hypothetical protein)|AAZ44755(hypothetical protein)|ASU14070(hypothetical protein)|OWY73903(hypothetical protein)	342	OWG16229	ADQ90884	AGM22459	AAV28031	AGQ51284	AAZ54036	AAZ44755	ASU14070	OWY73903
OWG15591(hypothetical protein)|ADQ90473(Putative uncharacterized protein)|AGM22042(hypothetical protein)|AAV27732(conserved hypothetical protein)|AGQ50871(hypothetical protein)|AAZ53618(conserved hypothetical protein)|AAZ44327(conserved hypothetical protein)|ASU14403(Toxin-antitoxin biofilm protein TabA)|OWY73761(hypothetical protein)	343	OWG15591	ADQ90473	AGM22042	AAV27732	AGQ50871	AAZ53618	AAZ44327	ASU14403	OWY73761
OWG15474(hypothetical protein)|ADQ90423(Putative uncharacterized protein)|AGM21991(hypothetical protein)|AAV27753(hypothetical protein)|AGQ50841(hypothetical protein)|AAZ53585(hypothetical protein)|AAZ44298(hypothetical protein)|ASU14370(hypothetical protein)|OWY73859(hypothetical protein)	344	OWG15474	ADQ90423	AGM21991	AAV27753	AGQ50841	AAZ53585	AAZ44298	ASU14370	OWY73859
OWG15493(30S ribosomal protein S19)|ADQ90333(30S ribosomal protein S19)|AGM21895(30S ribosomal protein S19)|AAV27448(30s ribosomal protein S19)|AGQ50821(30S ribosomal protein S19)|AAZ53564(30S ribosomal protein S19)|AAZ44277(30S ribosomal protein S19)|ASU14346(30S ribosomal protein S19)|OWY73659(30S ribosomal protein S19)	345	OWG15493	ADQ90333	AGM21895	AAV27448	AGQ50821	AAZ53564	AAZ44277	ASU14346	OWY73659
OWG14102(glucokinase)|ADQ90722(Glucose kinase)|AGM22299(Glucose kinase)|AAV27601(glucose kinase)|AGQ51138(glucokinase)|AAZ53883(glucokinase)|AAZ44601(glucokinase)|ASU14762(Glucokinase)|OWY73786(glucokinase)	346	OWG14102	ADQ90722	AGM22299	AAV27601	AGQ51138	AAZ53883	AAZ44601	ASU14762	OWY73786
OWG15523(cytidine deaminase)|ADQ90363(Cytidine deaminase)|AGM21930(Cytidine deaminase)|AAV27474(cytidine deaminase)|AGQ50788(cytidine deaminase)|AAZ53531(cytidine deaminase)|AAZ44244(cytidine deaminase)|ASU14311(Cytidine deaminase)|OWY73955(cytidine deaminase)	347	OWG15523	ADQ90363	AGM21930	AAV27474	AGQ50788	AAZ53531	AAZ44244	ASU14311	OWY73955
OWG14039(hypothetical protein)|AAV27888(conserved hypothetical protein)|AGQ51071(hypothetical protein)|AAZ53812(hypothetical protein)|AAZ44531(hypothetical protein)|AAZ44530(hypothetical protein)|ASU14671(hypothetical protein)|OWY73792(hypothetical protein)|OWY73794(hypothetical protein)	348	OWG14039	-	-	AAV27888	AGQ51071	AAZ53812	AAZ44531,AAZ44530	ASU14671	OWY73792,OWY73794
OWG16038(DNA-formamidopyrimidine glycosylase)|ADQ90780(DNA glycosylase)|AGM22353(DNA glycosylase)|AAV27629(foramidopyrimidine DNA glycosylase)|AGQ51189(foramidopyrimidine DNA gycosylase)|AAZ53941(foramidopyrimidine DNA gycosylase)|AAZ44663(foramidopyrimidine DNA gycosylase)|ASU13953(Formamidopyrimidine-DNA glycosylase)|OWY73990(DNA-formamidopyrimidine glycosylase)	349	OWG16038	ADQ90780	AGM22353	AAV27629	AGQ51189	AAZ53941	AAZ44663	ASU13953	OWY73990
OWG16004(peptide-methionine (R)-S-oxide reductase)|ADQ90735(Peptide methionine sulfoxide reductase)|AGM22311(Peptide methionine sulfoxide reductase)|AAV27946(peptide methionine sulfoxide reductase)|AGQ51151(methionine sulfoxide reductase B)|AAZ53895(peptide methionine sulfoxide reductase)|AAZ44616(peptide methionine sulfoxide reductase)|ASU14778(Peptide methionine sulfoxide reductase MsrB)|OWY740…	350	OWG16004	ADQ90735	AGM22311	AAV27946	AGQ51151	AAZ53895	AAZ44616	ASU14778	OWY74024
OWG16025(PTS sugar transporter subunit IIA)|ADQ90761(PTS system enzyme IIA component)|AGM22336(PTS system enzyme IIA component)|AAV27965(conserved hypothetical protein)|AGQ51175(PTS system enzyme IIA component)|AAZ53920(PTS system enzyme IIA component)|AAZ44644(putative PTS system enzyme IIA component)|ASU14807(Ascorbate-specific PTS system EIIA component)|OWY74044(PTS sugar transporter subunit I…	351	OWG16025	ADQ90761	AGM22336	AAV27965	AGQ51175	AAZ53920	AAZ44644	ASU14807	OWY74044
OWG15445(hypothetical protein)|ADQ90478(Putative uncharacterized protein)|AGM22047(hypothetical protein)|AAV27424(conserved hypothetical protein)|AGQ50875(hypothetical protein)|AAZ53622(hypothetical protein)|AAZ44331(hypothetical protein)|ASU14409(hypothetical protein)|OWY74052(hypothetical protein)	352	OWG15445	ADQ90478	AGM22047	AAV27424	AGQ50875	AAZ53622	AAZ44331	ASU14409	OWY74052
OWG15575(2-Cys peroxiredoxin)|ADQ90320(Thiol peroxidase)|AGM21879(Thiol peroxidase)|AAV27807(thiol peroxidase, putative)|AGQ50712(thiol peroxidase)|AAZ53473(thiol peroxidase)|AAZ44187(thiol peroxidase)|ASU14243(putative thiol peroxidase)|OWY73804(2-Cys peroxiredoxin)	353	OWG15575	ADQ90320	AGM21879	AAV27807	AGQ50712	AAZ53473	AAZ44187	ASU14243	OWY73804
OWG15529(ribulose-phosphate 3-epimerase)|ADQ90369(ribulose-phosphate 3-epimerase)|AGM21936(ribulose-phosphate 3-epimerase)|AAV27480(ribulose-5-phosphate-3-epimerase)|AGQ50783(ribulose-phosphate 3-epimerase)|AAZ53525(ribulose-phosphate 3-epimerase)|AAZ44238(ribulose-phosphate 3-epimerase)|ASU14304(Ribulose-phosphate 3-epimerase)|OWY73961(ribulose-phosphate 3-epimerase)	354	OWG15529	ADQ90369	AGM21936	AAV27480	AGQ50783	AAZ53525	AAZ44238	ASU14304	OWY73961
OWG16138(hypothetical protein)|ADQ90235(Putative uncharacterized protein)|AGM21787(hypothetical protein)|AAV27350(hypothetical protein)|AGQ50617(hypothetical protein)|AAZ53384(hypothetical protein)|AAZ44101(hypothetical protein)|ASU14085(hypothetical protein)|OWY73911(hypothetical protein)	355	OWG16138	ADQ90235	AGM21787	AAV27350	AGQ50617	AAZ53384	AAZ44101	ASU14085	OWY73911
OWG16019(PTS mannitol transporter subunit IIABC)|ADQ90916(PTS system mannitol-specific component IIA)|AGM22330(PTS system mannitol-specific component IIA)|AAV27960(pts system mannitol-specific component IIA)|AGQ51170(PTS system mannitol-specific component IIA)|AAZ53914(PTS system mannitol-specific component IIA)|AAZ44638(PTS system mannitol-specific component IIA)|ASU14801(Mannitol-specific phosp…	356	OWG16019	ADQ90916	AGM22330	AAV27960	AGQ51170	AAZ53914	AAZ44638	ASU14801	OWY74035
OWG14069(hypothetical protein)|ADQ90689(Putative uncharacterized protein)|AGM22265(hypothetical protein)|AAV27911(conserved hypothetical protein)|AGQ51105(hypothetical protein)|AAZ53849(conserved hypothetical protein)|AAZ44566(conserved hypothetical protein)|ASU14719(hypothetical protein)|OWY74104(hypothetical protein)	357	OWG14069	ADQ90689	AGM22265	AAV27911	AGQ51105	AAZ53849	AAZ44566	ASU14719	OWY74104
OWG16005(hypothetical protein)|ADQ90736(Putative uncharacterized protein)|AGM22312(hypothetical protein)|AAV27947(hypothetical protein)|AGQ51152(hypothetical protein)|AAZ53896(hypothetical protein)|AAZ44617(hypothetical protein)|ASU14779(hypothetical protein)|OWY74023(hypothetical protein)	358	OWG16005	ADQ90736	AGM22312	AAV27947	AGQ51152	AAZ53896	AAZ44617	ASU14779	OWY74023
OWG14061(transcriptional regulator)|ADQ90680(hypothetical protein)|AGM22256(hypothetical protein)|AAV27588(conserved hypothetical protein)|AGQ51096(hypothetical protein)|AAZ53841(conserved hypothetical protein)|AAZ44557(conserved hypothetical protein)|ASU14708(putative transcriptional regulatory protein)|OWY74094(YebC/PmpR family DNA-binding transcriptional regulator)	359	OWG14061	ADQ90680	AGM22256	AAV27588	AGQ51096	AAZ53841	AAZ44557	ASU14708	OWY74094
OWG15560(pyruvate dehydrogenase (acetyl-transferring) E1 component subunit alpha)|ADQ90401(Pyruvate dehydrogenase E1-alpha subunit)|AGM21969(Pyruvate dehydrogenase E1-alpha subunit)|AAV27797(pyruvate dehydrogenase (lipoamide) e1-alpha chain)|AGQ50748(pyruvate dehydrogenase E1-alpha subunit)|AAZ53490(pyruvate dehydrogenase E1-alpha subunit)|AAZ44203(pyruvate dehydrogenase E1-alpha subunit)|ASU1426…	360	OWG15560	ADQ90401	AGM21969	AAV27797	AGQ50748	AAZ53490	AAZ44203	ASU14266	OWY73677
OWG15559(alpha-ketoacid dehydrogenase subunit beta)|ADQ90400(Pyruvate dehydrogenase E1 component beta subunit)|AGM21968(Pyruvate dehydrogenase E1 component beta subunit)|AAV27796(pyruvate dehydrogenase (lipoamide) e1-beta chain)|AGQ50749(pyruvate dehydrogenase)|AAZ53491(pyruvate dehydrogenase)|AAZ44204(pyruvate dehydrogenase)|ASU14267(Pyruvate dehydrogenase E1 component subunit beta)|OWY73676(alp…	361	OWG15559	ADQ90400	AGM21968	AAV27796	AGQ50749	AAZ53491	AAZ44204	ASU14267	OWY73676
OWG15455(myo-inosose-2 dehydratase)|ADQ90460(myo-inositol catabolism protein)|AGM22029(myo-inositol catabolism protein)|AAV27740(conserved hypothetical protein)|AGQ50859(myo-inositol catabolism protein)|AAZ53604(myo-inositol catabolism protein)|AAZ44315(myo-inositol catabolism protein)|ASU14391(Inosose dehydratase)|OWY73758(myo-inosose-2 dehydratase)	362	OWG15455	ADQ90460	AGM22029	AAV27740	AGQ50859	AAZ53604	AAZ44315	ASU14391	OWY73758
OWG16103(leucine--tRNA ligase)|ADQ90845(Leucyl-tRNA synthetase)|AGM22423(Leucyl-tRNA synthetase)|AAV28022(leucyl-tRNA synthetase)|AGQ51257(leucyl-tRNA synthetase)|AAZ54009(leucyl-tRNA synthetase)|AAZ44730(leucyl-tRNA synthetase)|ASU14035(Leucine--tRNA ligase)|OWY74187(leucine--tRNA ligase)	363	OWG16103	ADQ90845	AGM22423	AAV28022	AGQ51257	AAZ54009	AAZ44730	ASU14035	OWY74187
OWG16050(hypothetical protein)|ADQ90919(hypothetical protein)|AGM22365(hypothetical protein)|AAV27993(hypothetical protein)|AGQ51200(hypothetical protein)|ABP01138(hypothetical protein)|ABO93484(conserved hypothetical protein)|ASU13965(hypothetical protein)|OWY73982(hypothetical protein)	364	OWG16050	ADQ90919	AGM22365	AAV27993	AGQ51200	ABP01138	ABO93484	ASU13965	OWY73982
OWG13990(hypothetical protein)|ADQ90620(Lipoprotein)|AGM22196(Lipoprotein)|AAV27861(putative lipoprotein B precursor)|AGQ51006(lipoprotein)|AAZ53749(lipoprotein)|AAZ44462(putative lipoprotein)|ASU14578(hypothetical protein)|OWY73740(hypothetical protein)	365	OWG13990	ADQ90620	AGM22196	AAV27861	AGQ51006	AAZ53749	AAZ44462	ASU14578	OWY73740
OWG16131(50S ribosomal protein L34)|ADQ90923(50S ribosomal protein L34)|AGM22463(50S ribosomal protein L34)|AAV28034(50s ribosomal protein L34)|AGQ51288(50S ribosomal protein L34)|AAZ54040(50S ribosomal protein L34)|AAZ44759(50S ribosomal protein L34)|ASU14076(50S ribosomal protein L34)|OWY73896(50S ribosomal protein L34)	366	OWG16131	ADQ90923	AGM22463	AAV28034	AGQ51288	AAZ54040	AAZ44759	ASU14076	OWY73896
OWG15472(ABC transporter permease)|ADQ90425(Oligopeptide transport system permease protein)|AGM21993(Oligopeptide transport system permease protein)|AAV27752(oligopeptide transport system permease protein)|AGQ50842(oligopeptide ABC transporter system permease)|AAZ53586(oligopeptide ABC transporter system permease)|AAZ44299(oligopeptide ABC transporter system permease)|ASU14371(Dipeptide transport…	367	OWG15472	ADQ90425	AGM21993	AAV27752	AGQ50842	AAZ53586	AAZ44299	ASU14371	OWY73857
OWG16089(segregation/condensation protein A)|ADQ90830(segregation and condensation protein A)|AGM22407(segregation and condensation protein A)|AAV27659(conserved hypothetical protein)|AGQ51243(segregation and condensation protein A)|AAZ53994(conserved hypothetical protein)|AAZ44716(conserved hypothetical protein)|ASU14020(Segregation and condensation protein A)|OWY74202(segregation/condensation p…	368	OWG16089	ADQ90830	AGM22407	AAV27659	AGQ51243	AAZ53994	AAZ44716	ASU14020	OWY74202
OWG15509(type I methionyl aminopeptidase)|ADQ90347(Methionine aminopeptidase)|AGM21912(Methionine aminopeptidase)|AAV27465(methionine amino peptidase)|AGQ50804(methionine aminopeptidase)|AAZ53547(methionine aminopeptidase)|AAZ44260(methionine aminopeptidase)|ASU14329(Methionine aminopeptidase 1)|OWY73617(type I methionyl aminopeptidase)	369	OWG15509	ADQ90347	AGM21912	AAV27465	AGQ50804	AAZ53547	AAZ44260	ASU14329	OWY73617
OWG15536(RNA methyltransferase)|ADQ90376(TRNA/rRNA methyltransferase)|AGM21943(TRNA/rRNA methyltransferase)|AAV27780(tRNA/rRNA methyltransferase)|AGQ50775(tRNA/rRNA methyltransferase)|AAZ53517(tRNA/rRNA methyltransferase)|AAZ44230(putative tRNA/rRNA methyltransferase)|ASU14297(tRNA (cytidine(34)-2'-O)-methyltransferase)|OWY73941(RNA methyltransferase)	370	OWG15536	ADQ90376	AGM21943	AAV27780	AGQ50775	AAZ53517	AAZ44230	ASU14297	OWY73941
OWG16064(inorganic pyrophosphatase)|ADQ90803(Inorganic pyrophosphatase)|AGM22379(Inorganic pyrophosphatase)|AAV27642(inorganic pyrophosphatase)|AGQ51215(inorganic pyrophosphatase)|AAZ53966(inorganic pyrophosphatase)|AAZ44689(inorganic pyrophosphatase)|ASU13983(Inorganic pyrophosphatase)|OWY73682(inorganic pyrophosphatase)	371	OWG16064	ADQ90803	AGM22379	AAV27642	AGQ51215	AAZ53966	AAZ44689	ASU13983	OWY73682
OWG16186(hypothetical protein)|ADQ90284(Putative uncharacterized protein)|AGM21841(hypothetical protein)|AAV27388(conserved hypothetical protein)|AGQ50674(hypothetical protein)|AAZ53438(conserved hypothetical protein)|AAZ44151(conserved hypothetical protein)|ASU14161(hypothetical protein)|OWY74249(hypothetical protein)	372	OWG16186	ADQ90284	AGM21841	AAV27388	AGQ50674	AAZ53438	AAZ44151	ASU14161	OWY74249
OWG14027(tRNA 2-thiouridine(34) synthase MnmA)|ADQ90644(tRNA-specific 2-thiouridylase mnmA)|AGM22219(tRNA-specific 2-thiouridylase mnmA)|AAV27576(tRNA-(5-methylaminomethyl-2-thiouridylate) methyltransferase)|AGQ51056(tRNA-(5-methylaminomethyl-2-thiouridylate) methyltransferase)|AAZ53798(tRNA-(5-methylaminomethyl-2-thiouridylate) methyltransferase)|AAZ44514(tRNA-(5-methylaminomethyl-2-thiouridylat…	373	OWG14027	ADQ90644	AGM22219	AAV27576	AGQ51056	AAZ53798	AAZ44514	ASU14648	OWY73744
OWG14101(hypothetical protein)|ADQ90721(hypothetical protein)|AGM22298(hypothetical protein)|AAV27600(hypothetical protein)|AGQ51137(hypothetical protein)|AAZ53882(hypothetical protein)|AAZ44600(hypothetical protein)|ASU14761(hypothetical protein)|OWY73785(hypothetical protein)	374	OWG14101	ADQ90721	AGM22298	AAV27600	AGQ51137	AAZ53882	AAZ44600	ASU14761	OWY73785
OWG14002(hypothetical protein)|ADQ90593(lipoprotein)|AGM22168(lipoprotein)|AAV27542(putative lipoprotein)|AGQ50994(lipoprotein)|AAZ53737(lipoprotein)|AAZ44450(putative lipoprotein)|ASU14558(hypothetical protein)|OWY74139(hypothetical protein)	375	OWG14002	ADQ90593	AGM22168	AAV27542	AGQ50994	AAZ53737	AAZ44450	ASU14558	OWY74139
OWG15458(myo-inositol catabolism protein)|ADQ90457(Myo-inositol catabolism protein)|AGM22026(Myo-inositol catabolism protein)|AAV27743(conserved hypothetical protein)|AGQ50856(myo-inositol catabolism protein)|AAZ53601(myo-inositol catabolism protein)|AAZ44312(myo-inositol catabolism protein)|ASU14388(5-deoxy-glucuronate isomerase)|OWY73568(myo-inositol catabolism protein)	376	OWG15458	ADQ90457	AGM22026	AAV27743	AGQ50856	AAZ53601	AAZ44312	ASU14388	OWY73568
OWG15533(hypothetical protein)|ADQ90372(Putative uncharacterized protein)|AGM21939(hypothetical protein)|AAV27776(conserved hypothetical protein)|AGQ50779(hypothetical protein)|AAZ53521(conserved hypothetical protein)|AAZ44234(conserved hypothetical protein)|ASU14300(hypothetical protein)|OWY73938(hypothetical protein)	377	OWG15533	ADQ90372	AGM21939	AAV27776	AGQ50779	AAZ53521	AAZ44234	ASU14300	OWY73938
OWG15539(SAM-dependent methyltransferase)|ADQ90379(Protoporphyrinogen oxidase-like protein)|AGM21946(Protoporphyrinogen oxidase-like protein)|AAV27783(protoporphyrinogen oxidase homolog)|AGQ50772(protoporphirogen oxidase)|AAZ53514(protoporphirogen oxidase)|AAZ44227(protoporphirogen oxidase)|ASU14294(50S ribosomal protein L3 glutamine methyltransferase)|OWY73944(SAM-dependent methyltransferase)	378	OWG15539	ADQ90379	AGM21946	AAV27783	AGQ50772	AAZ53514	AAZ44227	ASU14294	OWY73944
OWG15480(peptidyl-tRNA hydrolase)|ADQ90416(Peptidyl-tRNA hydrolase)|AGM21984(Peptidyl-tRNA hydrolase)|AAV27758(peptidyl-tRNA hydrolase)|AGQ50834(peptidyl-tRNA hydrolase)|AAZ53578(peptidyl-tRNA hydrolase)|AAZ44291(peptidyl-tRNA hydrolase)|ASU14362(Peptidyl-tRNA hydrolase)|OWY73846(peptidyl-tRNA hydrolase)	379	OWG15480	ADQ90416	AGM21984	AAV27758	AGQ50834	AAZ53578	AAZ44291	ASU14362	OWY73846
OWG15430(energy-coupling factor transporter ATP-binding protein EcfA2)|ADQ90494(Cobalt import ATP-binding protein cbiO 2)|AGM22064(Cobalt import ATP-binding protein cbiO 2)|AAV27719(ABC transporter ATP binding protein)|AGQ50891(ABC transporter ATP-binding protein)|AAZ53638(ABC transporter ATP-binding protein)|AAZ44347(putative ABC transporter ATP-binding protein)|ASU14428(Energy-coupling factor t…	380	OWG15430	ADQ90494	AGM22064	AAV27719	AGQ50891	AAZ53638	AAZ44347	ASU14428	OWY74058
OWG13920(hypothetical protein)|ADQ90543(Putative uncharacterized protein)|AGM22117(hypothetical protein)|AAV27509(hypothetical protein)|AGQ50928(hypothetical protein)|AAZ53672(hypothetical protein)|AAZ44381(hypothetical protein)|ASU14479(hypothetical protein)|OWY73628(hypothetical protein)	381	OWG13920	ADQ90543	AGM22117	AAV27509	AGQ50928	AAZ53672	AAZ44381	ASU14479	OWY73628
OWG16195(cytidylate kinase)|ADQ90294(Cytidylate kinase)|AGM21851(Cytidylate kinase)|AAV27397(cytidine monophosphate kinase)|AGQ50683(cytidylate kinase)|AAZ53446(cytidylate kinase)|AAZ44159(cytidylate kinase)|ASU14174(Cytidylate kinase)|OWY74243(cytidylate kinase)	382	OWG16195	ADQ90294	AGM21851	AAV27397	AGQ50683	AAZ53446	AAZ44159	ASU14174	OWY74243
OWG13945(hypothetical protein)|ADQ90556(Putative uncharacterized protein)|AGM22130(hypothetical protein)|AAV27834(conserved hypothetical protein)|AGQ50953(hypothetical protein)|AAZ53699(conserved hypothetical protein)|AAZ44408(conserved hypothetical protein)|ASU14507(Modification methylase PaeR7I)|OWY74173(hypothetical protein)	383	OWG13945	ADQ90556	AGM22130	AAV27834	AGQ50953	AAZ53699	AAZ44408	ASU14507	OWY74173
OWG15542(MFS transporter)|ADQ90383(Hexosephosphate transport protein)|AGM21950(Hexosephosphate transport protein)|AAV27787(conserved hypothetical protein)|AGQ50768(hexosephosphate transport protein)|AAZ53510(hexosephosphate transport protein)|AAZ44223(putative hexosephosphate transport protein)|ASU14289(hypothetical protein)|OWY73936(hypothetical protein)	384	OWG15542	ADQ90383	AGM21950	AAV27787	AGQ50768	AAZ53510	AAZ44223	ASU14289	OWY73936
OWG13991(glycerol transporter)|ADQ90619(Glycerol transporter subunit A)|AGM22195(Glycerol transporter subunit A)|AAV27549(glycerol transporter subunit A)|AGQ51007(ABC transport ATP-binding protein)|AAZ53750(ABC transport ATP-binding protein)|AAZ44463(putative ABC transport ATP-binding protein)|ASU14580(Putative ABC transporter ATP-binding protein MG187)|OWY73739(glycerol transporter)	385	OWG13991	ADQ90619	AGM22195	AAV27549	AGQ51007	AAZ53750	AAZ44463	ASU14580	OWY73739
OWG16122(hypothetical protein)|ADQ90878(Putative uncharacterized protein)|AGM22453(hypothetical protein)|AAV27674(hypothetical protein)|AGQ51278(hypothetical protein)|AAZ54029(hypothetical protein)|AAZ44749(hypothetical protein)|ASU14062(hypothetical protein)|OWY73891(hypothetical protein)	386	OWG16122	ADQ90878	AGM22453	AAV27674	AGQ51278	AAZ54029	AAZ44749	ASU14062	OWY73891
OWG14064(hydrolase)|ADQ90683(Putative uncharacterized protein)|AGM22259(hypothetical protein)|AAV27905(conserved hypothetical protein)|AGQ51099(hypothetical protein)|AAZ53844(conserved hypothetical protein)|AAZ44560(conserved hypothetical protein)|ASU14711(5-amino-6-(5-phospho-D-ribitylamino)uracil phosphatase YitU)|OWY74091(hydrolase)	387	OWG14064	ADQ90683	AGM22259	AAV27905	AGQ51099	AAZ53844	AAZ44560	ASU14711	OWY74091
OWG16170(hypothetical protein)|ADQ90891(hypothetical protein)|AGM21821(hypothetical protein)|AAV27369(hypothetical protein)|AGQ50654(hypothetical protein)|AAZ53419(hypothetical protein)|AAZ44132(hypothetical protein)|ASU14135(hypothetical protein)|OWY74261(hypothetical protein)	388	OWG16170	ADQ90891	AGM21821	AAV27369	AGQ50654	AAZ53419	AAZ44132	ASU14135	OWY74261
OWG14019(Holliday junction branch migration protein RuvA)|ADQ90632(Holliday junction ATP-dependent DNA helicase ruvA)|AGM22208(Holliday junction ATP-dependent DNA helicase ruvA)|AAV27571(branch migration of holliday structures; repair)|AGQ51045(holliday junction DNA helicase RuvA)|AAZ53774(holliday junction DNA helicase RuvA)|AAZ44504(holliday junction DNA helicase RuvA)|ASU14637(Holliday junctio…	389	OWG14019	ADQ90632	AGM22208	AAV27571	AGQ51045	AAZ53774	AAZ44504	ASU14637	OWY73645
OWG14086(peptide ABC transporter ATP-binding protein)|ADQ90704(Oligopeptide transport system permease protein)|AGM22282(Oligopeptide transport system permease protein)|AAV27922(oligopeptide transport system permease protein)|AGQ51121(oligopeptide ABC transporter ATP-binding protein)|AAZ53867(oligopeptide ABC transporter ATP-binding protein)|AAZ44584(oligopeptide ABC transporter ATP-binding protei…	390	OWG14086	ADQ90704	AGM22282	AAV27922	AGQ51121	AAZ53867	AAZ44584	ASU14741	OWY74122
OWG13915(single-stranded DNA-binding protein)|ADQ90548(Single-stranded DNA-binding protein)|AGM22122(Single-stranded DNA-binding protein)|AAV27819(putative single-strand binding protein)|AGQ50922(single-strand binding protein)|AAZ53668(single-strand binding protein)|AAZ44377(single-strand binding protein)|ASU14474(Single-stranded DNA-binding protein)|OWY73633(single-stranded DNA-binding protein)	391	OWG13915	ADQ90548	AGM22122	AAV27819	AGQ50922	AAZ53668	AAZ44377	ASU14474	OWY73633
OWG13996(thiol reductase thioredoxin)|ADQ90613(Thioredoxin)|AGM22189(Thioredoxin)|AAV27862(thioredoxin)|AGQ51012(thioredoxin)|AAZ53755(thioredoxin)|AAZ44468(putative thioredoxin)|ASU14586(Thioredoxin)|OWY73560(thiol reductase thioredoxin)	392	OWG13996	ADQ90613	AGM22189	AAV27862	AGQ51012	AAZ53755	AAZ44468	ASU14586	OWY73560
OWG14017(AAA family ATPase)|ADQ90630(ATP-dependent helicase PcrA)|AGM22206(ATP-dependent helicase PcrA)|AAV27568(ATP-dependent DNA helicase)|AGQ51043(ATP-dependent helicase PcrA)|AAZ53772(ATP-dependent helicase PcrA)|AAZ44502(ATP-dependent helicase PcrA)|ASU14634(ATP-dependent DNA helicase PcrA)|OWY73647(AAA family ATPase)	393	OWG14017	ADQ90630	AGM22206	AAV27568	AGQ51043	AAZ53772	AAZ44502	ASU14634	OWY73647
OWG16141(HrcA family transcriptional regulator)|ADQ90238(Heat-inducible transcription repressor hrcA)|AGM21790(Heat-inducible transcription repressor hrcA)|AAV27353(heat-inducible transcription repressor)|AGQ50620(heat-inducible transcription repressor)|AAZ53387(heat-inducible transcription repressor)|AAZ44104(heat-inducible transcription repressor)|ASU14089(Heat-inducible transcription repressor…	394	OWG16141	ADQ90238	AGM21790	AAV27353	AGQ50620	AAZ53387	AAZ44104	ASU14089	OWY73913
OWG16068(ABC transporter permease)|ADQ90807(sugar ABC transporter permease protein)|AGM22383(sugar ABC transporter permease protein)|AAV27646(conserved hypothetical protein)|AGQ51220(sugar ABC transporter permease protein)|AAZ53970(sugar ABC transporter permease protein)|AAZ44693(putative sugar ABC transporter permease protein)|ASU13988(hypothetical protein)|OWY73686(ABC transporter permease)	395	OWG16068	ADQ90807	AGM22383	AAV27646	AGQ51220	AAZ53970	AAZ44693	ASU13988	OWY73686
OWG15590(DNA polymerase III subunit delta')|ADQ90490(DNA polymerase III delta subunit)|AGM22060(DNA polymerase III delta subunit)|AAV27723(putative DNA polymerase III subunit)|AGQ50887(DNA polymerase III delta subunit)|AAZ53634(DNA polymerase III delta subunit)|AAZ44343(putative DNA polymerase III delta subunit)|ASU14424(hypothetical protein)|OWY74070(DNA polymerase III subunit delta')	396	OWG15590	ADQ90490	AGM22060	AAV27723	AGQ50887	AAZ53634	AAZ44343	ASU14424	OWY74070
OWG15477(HAD family hydrolase)|ADQ90420(Hydrolase of the HAD family)|AGM21988(Hydrolase of the HAD family)|AAV27754(conserved hypothetical protein)|AGQ50838(hydrolase of the HAD family)|AAZ53582(hydrolase of the HAD family)|AAZ44295(putative hydrolase of the HAD family)|ASU14367(Sugar phosphatase YbiV)|OWY73862(HAD family hydrolase)	397	OWG15477	ADQ90420	AGM21988	AAV27754	AGQ50838	AAZ53582	AAZ44295	ASU14367	OWY73862
OWG14009(nicotinate phosphoribosyltransferase)|ADQ90606(Putative uncharacterized protein)|AGM22181(hypothetical protein)|AAV27562(conserved hypothetical protein)|AGQ51034(nicotinate phosphoribosyltransferase)|AAZ53763(conserved hypothetical protein)|AAZ44493(conserved hypothetical protein)|ASU14625(Nicotinate phosphoribosyltransferase pncB2)|OWY73703(nicotinate phosphoribosyltransferase)	398	OWG14009	ADQ90606	AGM22181	AAV27562	AGQ51034	AAZ53763	AAZ44493	ASU14625	OWY73703
OWG16165(preprotein translocase subunit SecG)|ADQ90890(hypothetical protein)|AGM21815(hypothetical protein)|AAV27696(conserved hypothetical protein)|AGQ50649(hypothetical protein)|ABP01098(hypothetical protein)|ABO93469(conserved hypothetical protein)|ASU14127(hypothetical protein)|OWY74256(preprotein translocase subunit SecG)	399	OWG16165	ADQ90890	AGM21815	AAV27696	AGQ50649	ABP01098	ABO93469	ASU14127	OWY74256
OWG14011(methionine--tRNA ligase)|ADQ90604(Methionyl-tRNA synthetase)|AGM22179(Methionyl-tRNA synthetase)|AAV27564(methionyl-tRNA synthetase)|AGQ51036(methionyl-tRNA synthetase)|AAZ53765(methionyl-tRNA synthetase)|AAZ44495(methionyl-tRNA synthetase)|ASU14627(Methionine--tRNA ligase)|OWY73701(methionine--tRNA ligase)	400	OWG14011	ADQ90604	AGM22179	AAV27564	AGQ51036	AAZ53765	AAZ44495	ASU14627	OWY73701
OWG15535(rRNA methyltransferase)|ADQ90375(putative tRNA/rRNA methyltransferase)|AGM21942(putative tRNA/rRNA methyltransferase)|AAV27779(rRNA methylase)|AGQ50776(putative tRNA/rRNA methyltransferase)|AAZ53518(putative tRNA/rRNA methyltransferase)|AAZ44231(putative tRNA/rRNA methyltransferase)|ASU14298(23S rRNA (uridine(2479)-2'-O)-methyltransferase)|OWY73940(rRNA methyltransferase)	401	OWG15535	ADQ90375	AGM21942	AAV27779	AGQ50776	AAZ53518	AAZ44231	ASU14298	OWY73940
OWG15453(dehydrogenase)|ADQ90464(Myo-inositol 2-dehydrogenase)|AGM22033(Myo-inositol 2-dehydrogenase)|AAV27736(putative dehydrogenase)|AGQ50863(myo-inositol 2-dehydrogenase)|AAZ53609(myo-inositol 2-dehydrogenase)|AAZ44319(putative myo-inositol 2-dehydrogenase)|ASU14396(scyllo-inositol 2-dehydrogenase (NAD(+)))|OWY73766(dehydrogenase)	402	OWG15453	ADQ90464	AGM22033	AAV27736	AGQ50863	AAZ53609	AAZ44319	ASU14396	OWY73766
OWG15428(DNA ligase (NAD(+)) LigA)|ADQ90496(DNA ligase)|AGM22066(DNA ligase)|AAV27717(DNA ligase)|AGQ50893(DNA ligase)|AAZ53640(DNA ligase)|AAZ44349(DNA ligase)|ASU14430(DNA ligase)|OWY74074(DNA ligase (NAD(+)) LigA)	403	OWG15428	ADQ90496	AGM22066	AAV27717	AGQ50893	AAZ53640	AAZ44349	ASU14430	OWY74074
OWG16184(glycine--tRNA ligase)|ADQ90281(Glycyl-tRNA synthetase)|AGM21838(Glycyl-tRNA synthetase)|AAV27385(glycyl-tRNA synthetase)|AGQ50671(glycyl-tRNA synthetase)|AAZ53435(glycyl-tRNA synthetase)|AAZ44148(glycyl-tRNA synthetase)|ASU14156(Glycine--tRNA ligase)|OWY74247(glycine--tRNA ligase)	404	OWG16184	ADQ90281	AGM21838	AAV27385	AGQ50671	AAZ53435	AAZ44148	ASU14156	OWY74247
OWG15469(ABC transporter ATP-binding protein)|ADQ90429(Oligopeptide ABC transporter ATP-binding protein)|AGM21997(Oligopeptide ABC transporter ATP-binding protein)|AAV27749(oligopeptide transport system permease protein)|AGQ50845(oligopeptide ABC transporter ATP-binding protein)|AAZ53589(oligopeptide ABC transporter ATP-binding protein)|AAZ44302(oligopeptide ABC transporter ATP-binding protein)|A…	405	OWG15469	ADQ90429	AGM21997	AAV27749	AGQ50845	AAZ53589	AAZ44302	ASU14374	OWY73854
OWG13918(hypothetical protein)|ADQ90545(Putative uncharacterized protein)|AGM22119(hypothetical protein)|AAV27822(hypothetical protein)|AGQ50925(hypothetical protein)|AAZ53670(hypothetical protein)|AAZ44379(hypothetical protein)|ASU14477(hypothetical protein)|OWY73626(hypothetical protein)	406	OWG13918	ADQ90545	AGM22119	AAV27822	AGQ50925	AAZ53670	AAZ44379	ASU14477	OWY73626
OWG14089(peptide ABC transporter permease)|ADQ90707(Oligopeptide ABC transporter permease protein)|AGM22285(Oligopeptide ABC transporter permease protein)|AAV27925(oligopeptide transport system permease protein)|AGQ51124(oligopeptide ABC transporter permease protein)|AAZ53870(oligopeptide ABC transporter permease protein)|AAZ44587(oligopeptide ABC transporter permease protein)|ASU14745(Dipeptide …	407	OWG14089	ADQ90707	AGM22285	AAV27925	AGQ51124	AAZ53870	AAZ44587	ASU14745	OWY74129
OWG15418(tRNA pseudouridine(55) synthase)|ADQ90505(tRNA pseudouridine synthase B)|AGM22076(tRNA pseudouridine synthase B)|AAV27711(tRNA pseudouridine synthase B)|AGQ50903(tRNA pseudouridine synthase B)|AAZ53650(tRNA pseudouridine synthase B)|AAZ44359(tRNA pseudouridine synthase B)|ASU14441(tRNA pseudouridine synthase B)|OWY74085(tRNA pseudouridine(55) synthase TruB)	408	OWG15418	ADQ90505	AGM22076	AAV27711	AGQ50903	AAZ53650	AAZ44359	ASU14441	OWY74085
OWG14055(hypothetical protein)|ADQ90674(Putative uncharacterized protein)|AGM22250(hypothetical protein)|AAV27900(conserved hypothetical protein)|AGQ51090(hypothetical protein)|AAZ53835(conserved hypothetical protein)|AAZ44551(conserved hypothetical protein)|ASU14701(hypothetical protein)|OWY74086(hypothetical protein)	409	OWG14055	ADQ90674	AGM22250	AAV27900	AGQ51090	AAZ53835	AAZ44551	ASU14701	OWY74086
OWG15534(chromate transporter)|ADQ90373(Chromate transport protein, putative)|AGM21940(Chromate transport protein, putative)|AAV27777(chromate transport protein, putative)|AGQ50778(chromate transport protein)|AAZ53520(chromate transport protein)|AAZ44233(putative chromate transport protein)|ASU14299(hypothetical protein)|OWY73939(chromate transporter)	410	OWG15534	ADQ90373	AGM21940	AAV27777	AGQ50778	AAZ53520	AAZ44233	ASU14299	OWY73939
OWG16063(hypothetical protein)|ADQ90802(hypothetical protein)|AGM22378(hypothetical protein)|AAV27641(conserved hypothetical protein)|AGQ51214(hypothetical protein)|AAZ53965(conserved hypothetical protein)|AAZ44688(conserved hypothetical protein)|ASU13982(hypothetical protein)|OWY73683(hypothetical protein)	411	OWG16063	ADQ90802	AGM22378	AAV27641	AGQ51214	AAZ53965	AAZ44688	ASU13982	OWY73683
OWG16232(hypothetical protein)|ADQ90247(Putative uncharacterized protein)|AGM21800(hypothetical protein)|AAV27687(hypothetical protein)|AGQ50634(hypothetical protein)|AAZ53399(hypothetical protein)|AAZ44115(hypothetical protein)|ASU14105(hypothetical protein)|OWY74290(hypothetical protein)	412	OWG16232	ADQ90247	AGM21800	AAV27687	AGQ50634	AAZ53399	AAZ44115	ASU14105	OWY74290
OWG14018(hypothetical protein)|ADQ90631(Putative uncharacterized protein)|AGM22207(hypothetical protein)|AAV27569(conserved hypothetical protein)|AGQ51044(hypothetical protein)|AAZ53773(hypothetical protein)|AAZ44503(hypothetical protein)|ASU14636(hypothetical protein)|OWY73646(hypothetical protein)	413	OWG14018	ADQ90631	AGM22207	AAV27569	AGQ51044	AAZ53773	AAZ44503	ASU14636	OWY73646
OWG15429(cobalt ABC transporter permease)|ADQ90495(ABC Transporter permease protein)|AGM22065(ABC Transporter permease protein)|AAV27718(ABC transporter permease protein)|AGQ50892(ABC transporter permease protein)|AAZ53639(ABC TRANSPORTER PERMEASE PROTEIN)|AAZ44348(putative ABC transporter permease protein)|ASU14429(Energy-coupling factor transporter transmembrane protein EcfT)|OWY74057(cobalt AB…	414	OWG15429	ADQ90495	AGM22065	AAV27718	AGQ50892	AAZ53639	AAZ44348	ASU14429	OWY74057
OWG15601(phosphopentomutase)|ADQ90359(Phosphopentomutase)|AGM21926(Phosphopentomutase)|AAV27772(phosphopentomutase)|AGQ50792(phosphopentomutase)|AAZ53535(phosphopentomutase)|AAZ44248(phosphopentomutase)|ASU14315(Phosphopentomutase)|OWY73952(phosphopentomutase)	415	OWG15601	ADQ90359	AGM21926	AAV27772	AGQ50792	AAZ53535	AAZ44248	ASU14315	OWY73952
OWG16010(UMP kinase)|ADQ90742(Uridylate kinase)|AGM22317(Uridylate kinase)|AAV27952(uridylate kinase)|AGQ51157(uridylate kinase)|AAZ53901(uridylate kinase)|AAZ44622(uridylate kinase)|ASU14785(Uridylate kinase)|OWY74018(UMP kinase)	416	OWG16010	ADQ90742	AGM22317	AAV27952	AGQ51157	AAZ53901	AAZ44622	ASU14785	OWY74018
OWG16167(DNA recombination/repair protein RecA)|ADQ90262(recombinase A)|AGM21817(recombinase A)|AAV27698(recA protein)|AGQ50651(recombination protein RecA)|AAZ53416(recombination protein)|AAZ44129(recombination protein)|ASU14131(Protein RecA)|OWY74258(DNA recombination/repair protein RecA)	417	OWG16167	ADQ90262	AGM21817	AAV27698	AGQ50651	AAZ53416	AAZ44129	ASU14131	OWY74258
OWG13956(hypothetical protein)|ADQ90571(Putative uncharacterized protein)|AGM22145(hypothetical protein)|AAV27846(conserved hypothetical protein)|AGQ50970(hypothetical protein)|AAZ53715(hypothetical protein)|AAZ44425(hypothetical protein)|ASU14531(hypothetical protein)|OWY74159(hypothetical protein)	418	OWG13956	ADQ90571	AGM22145	AAV27846	AGQ50970	AAZ53715	AAZ44425	ASU14531	OWY74159
OWG15424(nuclease)|ADQ90500(Nuclease, lipoprotein)|AGM22070(Nuclease, lipoprotein)|AAV27714(hypothetical protein)|AGQ50897(hypothetical protein)|AAZ53644(nuclease, lipoprotein)|AAZ44353(putative nuclease, lipoprotein)|ASU14434(hypothetical protein)|OWY74078(nuclease)	419	OWG15424	ADQ90500	AGM22070	AAV27714	AGQ50897	AAZ53644	AAZ44353	ASU14434	OWY74078
OWG14057(ABC transporter permease)|ADQ90676(Putative uncharacterized protein)|AGM22252(hypothetical protein)|AAV27902(conserved hypothetical protein)|AGQ51092(hypothetical protein)|AAZ53837(conserved hypothetical protein)|AAZ44553(conserved hypothetical protein)|ASU14703(hypothetical protein)|OWY74098(ABC transporter permease)	420	OWG14057	ADQ90676	AGM22252	AAV27902	AGQ51092	AAZ53837	AAZ44553	ASU14703	OWY74098
OWG14048(pseudouridine synthase)|ADQ90665(ribosomal large subunit pseudouridine synthase D)|AGM22241(ribosomal large subunit pseudouridine synthase D)|AAV27582(ribosomal large subunit pseudouridine synthase D)|AGQ51080(ribosomal large subunit pseudouridine synthase D)|AAZ53825(ribosomal large subunit pseudouridine synthase D)|AAZ44541(ribosomal large subunit pseudouridine synthase D)|ASU14688(Rib…	421	OWG14048	ADQ90665	AGM22241	AAV27582	AGQ51080	AAZ53825	AAZ44541	ASU14688	OWY73722
OWG14116(hypothetical protein)|ADQ90688(Putative uncharacterized protein)|AGM22264(hypothetical protein)|AAV27910(conserved hypothetical protein)|AGQ51104(hypothetical protein)|AAZ53848(conserved hypothetical protein)|AAZ44565(conserved hypothetical protein)|ASU14718(hypothetical protein)|OWY74107(hypothetical protein)	422	OWG14116	ADQ90688	AGM22264	AAV27910	AGQ51104	AAZ53848	AAZ44565	ASU14718	OWY74107
OWG15416(riboflavin biosynthesis protein)|ADQ90507(Riboflavin biosynthesis protein)|AGM22078(Riboflavin biosynthesis protein)|AAV27709(riboflavin biosynthesis protein)|AGQ50906(hypothetical protein)|AAZ53652(conserved hypothetical protein)|AAZ44361(conserved hypothetical protein)|ASU14444(Riboflavin biosynthesis protein RibF)|OWY74084(riboflavin biosynthesis protein)	423	OWG15416	ADQ90507	AGM22078	AAV27709	AGQ50906	AAZ53652	AAZ44361	ASU14444	OWY74084
OWG15443(DNA processing protein DprA)|ADQ90479(DNA processing protein SMF)|AGM22049(DNA processing protein SMF)|AAV27422(putative DNA processing protein)|AGQ50876(DNA processing protein SMF)|AAZ53623(DNA processing protein SMF)|AAZ44332(DNA processing protein SMF)|ASU14411(DNA processing protein DprA)|OWY74050(DNA processing protein DprA)	424	OWG15443	ADQ90479	AGM22049	AAV27422	AGQ50876	AAZ53623	AAZ44332	ASU14411	OWY74050
OWG15448(30S ribosomal protein S20)|ADQ90474(30S ribosomal protein S20)|AGM22043(30S ribosomal protein S20)|AAV27731(30s ribosomal protein S20)|AGQ50872(30S ribosomal protein S20)|AAZ53619(30S ribosomal protein S20)|AAZ44328(30S ribosomal protein S20)|ASU14404(30S ribosomal protein S20)|OWY73772(30S ribosomal protein S20)	425	OWG15448	ADQ90474	AGM22043	AAV27731	AGQ50872	AAZ53619	AAZ44328	ASU14404	OWY73772
OWG16202(elongation factor G)|ADQ90300(Elongation factor G)|AGM21857(Elongation factor G)|AAV27702(GTP-binding protein chain elongation factor ef-g)|AGQ50690(elongation factor EF-G)|AAZ53452(elongation factor EF-G)|AAZ44165(elongation factor EF-G)|ASU14181(Elongation factor G)|OWY74231(elongation factor G)	426	OWG16202	ADQ90300	AGM21857	AAV27702	AGQ50690	AAZ53452	AAZ44165	ASU14181	OWY74231
OWG15484(ribosomal RNA small subunit methyltransferase E)|ADQ90413(Ribosomal RNA small subunit methyltransferase E)|AGM21980(Ribosomal RNA small subunit methyltransferase E)|AAV27441(putative 26.3 kda protein in cilium adhesion operon (orf5))|AGQ50830(26.3 kDa protein in cilium adhesin operon)|AAZ53574(26.3 kDa protein in cilium adhesin operon)|AAZ44287(putative 26.3 kDa protein in cilium adhesin…	427	OWG15484	ADQ90413	AGM21980	AAV27441	AGQ50830	AAZ53574	AAZ44287	ASU14357	OWY73842
OWG16070(phosphocarrier protein HPr)|ADQ90809(Phosphocarrier protein HPr)|AGM22385(Phosphocarrier protein HPr)|AAV27648(phosphocarrier protein hpr)|AGQ51222(phosphocarrier protein HPr)|AAZ53972(phosphocarrier protein HPr)|AAZ44695(phosphocarrier protein HPr)|ASU13991(Phosphocarrier protein HPr)|OWY73691(phosphocarrier protein HPr)	428	OWG16070	ADQ90809	AGM22385	AAV27648	AGQ51222	AAZ53972	AAZ44695	ASU13991	OWY73691
OWG16197(DNA-binding protein)|ADQ90296(Bacterial nucleoid DNA-binding protein)|AGM21853(Bacterial nucleoid DNA-binding protein)|AAV27399(conserved hypothetical protein)|AGQ50686(bacterial nucleoid DNA-binding protein)|AAZ53448(bacterial nucleoid DNA-binding protein)|AAZ44161(bacterial nucleoid DNA-binding protein)|ASU14176(Integration host factor subunit beta)|OWY74235(DNA-binding protein)	429	OWG16197	ADQ90296	AGM21853	AAV27399	AGQ50686	AAZ53448	AAZ44161	ASU14176	OWY74235
OWG15490(50S ribosomal protein L4)|ADQ90330(50S ribosomal protein L4)|AGM21892(50S ribosomal protein L4)|AAV27445(50s ribosomal protein L4)|AGQ50824(50S ribosomal protein L4)|AAZ53567(50S ribosomal protein L4)|AAZ44280(50S ribosomal protein L4)|ASU14349(50S ribosomal protein L4)|OWY73662(50S ribosomal protein L4)	430	OWG15490	ADQ90330	AGM21892	AAV27445	AGQ50824	AAZ53567	AAZ44280	ASU14349	OWY73662
OWG15439(triacylglycerol lipase)|ADQ90483(Triacylglycerol lipase)|AGM22053(Triacylglycerol lipase)|AAV27421(conserved hypothetical protein)|AGQ50880(triacylglycerol lipase)|AAZ53627(triacylglycerol lipase)|AAZ44336(triacylglycerol lipase)|ASU14415(2-succinyl-6-hydroxy-2,4-cyclohexadiene-1-carboxylate synthase)|OWY74068(triacylglycerol lipase)	431	OWG15439	ADQ90483	AGM22053	AAV27421	AGQ50880	AAZ53627	AAZ44336	ASU14415	OWY74068
OWG15524(GTPase Era)|ADQ90364(GTP-binding protein)|AGM21931(GTP-binding protein)|AAV27475(GTP-binding protein era homolog)|AGQ50787(GTP-binding protein)|AAZ53530(GTP-binding protein)|AAZ44243(GTP-binding protein)|ASU14310(GTPase Era)|OWY73956(GTPase Era)	432	OWG15524	ADQ90364	AGM21931	AAV27475	AGQ50787	AAZ53530	AAZ44243	ASU14310	OWY73956
OWG13984(ABC transporter permease)|ADQ90598(ABC transporter permease protein)|AGM22173(ABC transporter permease protein)|AAV27547(sn-glycerol-3-phosphate transport system permease)|AGQ50999(ABC transporter permease protein)|AAZ53742(ABC transporter permease protein)|AAZ44455(putative ABC transporter permease protein)|ASU14565(L-arabinose transport system permease protein AraQ)|OWY74138(ABC transp…	433	OWG13984	ADQ90598	AGM22173	AAV27547	AGQ50999	AAZ53742	AAZ44455	ASU14565	OWY74138
OWG15468(hypothetical protein)|ADQ90430(hypothetical protein)|AGM21998(hypothetical protein)|AAV27748(conserved hypothetical protein)|AGQ50846(hypothetical protein)|AAZ53590(conserved hypothetical protein)|AAZ44303(conserved hypothetical protein)|ASU14376(hypothetical protein)|OWY73853(hypothetical protein)	434	OWG15468	ADQ90430	AGM21998	AAV27748	AGQ50846	AAZ53590	AAZ44303	ASU14376	OWY73853
OWG13972(glycerol transporter)|ADQ90586(Glycerol uptake facilitator protein)|AGM22160(Glycerol uptake facilitator protein)|AAV27853(glycerol uptake facilitator protein)|AGQ50986(glycerol uptake facilitator protein)|AAZ53729(glycerol uptake facilitator protein)|AAZ44442(glycerol uptake facilitator protein)|ASU14551(Glycerol uptake facilitator protein)|OWY74140(glycerol transporter)	435	OWG13972	ADQ90586	AGM22160	AAV27853	AGQ50986	AAZ53729	AAZ44442	ASU14551	OWY74140
OWG13952(hypothetical protein)|ADQ90562(Putative uncharacterized protein)|AGM22136(hypothetical protein)|AAV27527(conserved hypothetical protein)|AGQ50961(hypothetical protein)|AAZ53707(conserved hypothetical protein)|AAZ44415(conserved hypothetical protein)|ASU14515(hypothetical protein)|OWY74163(hypothetical protein)	436	OWG13952	ADQ90562	AGM22136	AAV27527	AGQ50961	AAZ53707	AAZ44415	ASU14515	OWY74163
OWG16239(RNA polymerase sigma factor)|ADQ90283(RNA polymerase sigma factor)|AGM21840(RNA polymerase sigma factor)|AAV27387(RNA polymerase sigma factor)|AGQ50673(DNA-directed RNA polymerase sigma factor)|AAZ53437(DNA-directed RNA polymerase sigma factor)|AAZ44150(DNA-directed RNA polymerase sigma factor)|ASU14159(RNA polymerase sigma factor SigA)|OWY74253(RNA polymerase sigma factor)	437	OWG16239	ADQ90283	AGM21840	AAV27387	AGQ50673	AAZ53437	AAZ44150	ASU14159	OWY74253
OWG13916(30S ribosomal protein S6)|ADQ90547(30S ribosomal protein S6)|AGM22121(30S ribosomal protein S6)|AAV27820(30s ribosomal protein S6)|AGQ50923(30S ribosomal protein S6)|AAZ53669(30S ribosomal protein S6)|AAZ44378(30S ribosomal protein S6)|ASU14475(30S ribosomal protein S6)|OWY73634(30S ribosomal protein S6)	438	OWG13916	ADQ90547	AGM22121	AAV27820	AGQ50923	AAZ53669	AAZ44378	ASU14475	OWY73634
OWG16096(RNA polymerase)|ADQ90836(Putative uncharacterized protein)|AGM22414(hypothetical protein)|AAV28014(hypothetical protein)|AGQ51249(hypothetical protein)|AAZ54001(hypothetical protein)|AAZ44722(hypothetical protein)|ASU14026(hypothetical protein)|OWY74195(RNA polymerase)	439	OWG16096	ADQ90836	AGM22414	AAV28014	AGQ51249	AAZ54001	AAZ44722	ASU14026	OWY74195
OWG14050(50S ribosomal protein L11)|ADQ90667(50S ribosomal protein L11)|AGM22243(50S ribosomal protein L11)|AAV27895(50s ribosomal protein L11)|AGQ51082(50S ribosomal protein L11)|AAZ53827(50S ribosomal protein L11)|AAZ44543(50S ribosomal protein L11)|ASU14690(50S ribosomal protein L11)|OWY73720(50S ribosomal protein L11)	440	OWG14050	ADQ90667	AGM22243	AAV27895	AGQ51082	AAZ53827	AAZ44543	ASU14690	OWY73720
OWG15606(hypothetical protein)|ADQ90893(hypothetical protein)|AGM21867(hypothetical protein)|AAV27505(hypothetical protein)|AGQ50700(hypothetical protein)|AAZ53462(hypothetical protein)|AAZ44175(hypothetical protein)|ASU14230(hypothetical protein)|OWY73606(hypothetical protein)	441	OWG15606	ADQ90893	AGM21867	AAV27505	AGQ50700	AAZ53462	AAZ44175	ASU14230	OWY73606
OWG16087(bifunctional metallophosphatase/5'-nucleotidase)|ADQ90828(5'-nucleotidase precursor)|AGM22405(5'-nucleotidase precursor)|AAV28010(5'-nucleotidase)|AGQ51241(5'-nucleotidase precursor)|AAZ53992(5'-nucleotidase precursor)|AAZ44714(putative 5'-nucleotidase precursor)|ASU14018(Trifunctional nucleotide phosphoesterase protein YfkN)|OWY74204(bifunctional metallophosphatase/5'-nucleotidase)	442	OWG16087	ADQ90828	AGM22405	AAV28010	AGQ51241	AAZ53992	AAZ44714	ASU14018	OWY74204
OWG13928(NADH-dependent flavin oxidoreductase)|ADQ90532(NADH dependent flavin oxidoreductase)|AGM22106(NADH dependent flavin oxidoreductase)|AAV27827(NADH-dependent flavin oxidoreductase)|AGQ50937(NADH-dependent flavin oxidoreductase)|AAZ53682(NADH-dependent flavin oxidoreductase)|AAZ44391(NADH dependent flavin oxidoreductase)|ASU14491(putative oxidoreductase)|OWY73872(NADH-dependent flavin oxido…	443	OWG13928	ADQ90532	AGM22106	AAV27827	AGQ50937	AAZ53682	AAZ44391	ASU14491	OWY73872
OWG13992(ABC transporter permease)|ADQ90618(ABC transporter permease protein)|AGM22194(ABC transporter permease protein)|AAV27550(conserved hypothetical protein)|AGQ51008(ABC transporter permease protein)|AAZ53751(ABC transporter permease protein)|AAZ44464(putative ABC transporter permease protein)|ASU14582(hypothetical protein)|OWY73738(ABC transporter permease)	444	OWG13992	ADQ90618	AGM22194	AAV27550	AGQ51008	AAZ53751	AAZ44464	ASU14582	OWY73738
OWG14096(hypothetical protein)|ADQ90715(Putative uncharacterized protein)|AGM22292(hypothetical protein)|AAV27930(hypothetical protein)|AGQ51131(hypothetical protein)|AAZ53877(conserved hypothetical protein)|AAZ44594(hypothetical protein)|ASU14755(hypothetical protein)|OWY73787(hypothetical protein)	445	OWG14096	ADQ90715	AGM22292	AAV27930	AGQ51131	AAZ53877	AAZ44594	ASU14755	OWY73787
OWG14066(ATP F0F1 synthase subunit alpha)|ADQ90685(ATP synthase alpha chain)|AGM22261(ATP synthase alpha chain)|AAV27907(ATP synthase alpha chain)|AGQ51101(ATP synthase alpha chain)|AAZ53845(ATP synthase alpha chain)|AAZ44562(ATP synthase alpha chain)|ASU14713(ATP synthase subunit alpha)|OWY74101(ATP F0F1 synthase subunit alpha)	446	OWG14066	ADQ90685	AGM22261	AAV27907	AGQ51101	AAZ53845	AAZ44562	ASU14713	OWY74101
OWG15600(hypothetical protein)|ADQ90901(hypothetical protein)|AGM21924(hypothetical protein)|AAV27770(hypothetical protein)|AGQ50794(hypothetical protein)|ABP01102(hypothetical protein)|ABO93473(conserved hypothetical protein)|ASU14318(hypothetical protein)|OWY73965(hypothetical protein)	447	OWG15600	ADQ90901	AGM21924	AAV27770	AGQ50794	ABP01102	ABO93473	ASU14318	OWY73965
OWG15578(excinuclease ABC subunit A)|ADQ90316(Excinuclease ABC subunit A)|AGM21874(Excinuclease ABC subunit A)|AAV27501(excinuclease ABC subunit A)|AGQ50707(excinuclease ABC subunit A)|AAZ53468(excinuclease ABC subunit A)|AAZ44182(excinuclease ABC subunit A)|ASU14239(UvrABC system protein A)|OWY73800(excinuclease ABC subunit A)	448	OWG15578	ADQ90316	AGM21874	AAV27501	AGQ50707	AAZ53468	AAZ44182	ASU14239	OWY73800
OWG14041(metallophosphatase)|ADQ90658(hypothetical protein)|AGM22233(hypothetical protein)|AAV27890(conserved hypothetical protein)|AGQ51073(hypothetical protein)|AAZ53817(conserved hypothetical protein)|AAZ44533(conserved hypothetical protein)|ASU14674(hypothetical protein)|OWY73729(metallophosphatase)	449	OWG14041	ADQ90658	AGM22233	AAV27890	AGQ51073	AAZ53817	AAZ44533	ASU14674	OWY73729
OWG16022(MurR/RpiR family transcriptional regulator)|ADQ90758(Putative uncharacterized protein)|AGM22333(hypothetical protein)|AAV27624(conserved hypothetical protein)|AGQ51173(hypothetical protein)|AAZ53917(conserved hypothetical protein)|AAZ44641(conserved hypothetical protein)|ASU14804(HTH-type transcriptional regulator MurR)|OWY74039(MurR/RpiR family transcriptional regulator)	450	OWG16022	ADQ90758	AGM22333	AAV27624	AGQ51173	AAZ53917	AAZ44641	ASU14804	OWY74039
OWG16200(hypothetical protein)|ADQ90299(hypothetical protein)|AGM21856(hypothetical protein)|AAV27402(hypothetical protein)|AGQ50689(hypothetical protein)|AAZ53451(hypothetical protein)|AAZ44164(hypothetical protein)|ASU14179(hypothetical protein)|OWY74230(hypothetical protein)	451	OWG16200	ADQ90299	AGM21856	AAV27402	AGQ50689	AAZ53451	AAZ44164	ASU14179	OWY74230
OWG15548(aminopeptidase)|ADQ90389(Endo-1,4-beta-glucanase)|AGM21956(Endo-1,4-beta-glucanase)|AAV27483(endo-1,4-beta-glucanase)|AGQ50762(aminopeptidase)|AAZ53504(aminopeptidase)|AAZ44217(putative aminopeptidase)|ASU14281(Putative aminopeptidase YsdC)|OWY73930(aminopeptidase)	452	OWG15548	ADQ90389	AGM21956	AAV27483	AGQ50762	AAZ53504	AAZ44217	ASU14281	OWY73930
OWG15450(histidine--tRNA ligase)|ADQ90471(Histidyl-tRNA synthetase)|AGM22040(Histidyl-tRNA synthetase)|AAV27734(histidyl-tRNA synthetase)|AGQ50869(histidyl-tRNA synthetase)|AAZ53616(histidyl-tRNA synthetase)|AAZ44325(histidyl-tRNA synthetase)|ASU14401(Histidine--tRNA ligase)|OWY73763(histidine--tRNA ligase)	453	OWG15450	ADQ90471	AGM22040	AAV27734	AGQ50869	AAZ53616	AAZ44325	ASU14401	OWY73763
OWG15599(50S ribosomal protein L5)|ADQ90898(50S ribosomal protein L5)|AGM21903(50S ribosomal protein L5)|AAV27456(50s ribosomal protein L5)|AGQ50813(50S ribosomal protein L5)|AAZ53556(50S ribosomal protein L5)|AAZ44269(50S ribosomal protein L5)|ASU14338(50S ribosomal protein L5)|OWY73622(50S ribosomal protein L5)	454	OWG15599	ADQ90898	AGM21903	AAV27456	AGQ50813	AAZ53556	AAZ44269	ASU14338	OWY73622
OWG16230(fructose-1,6-bisphosphate aldolase, class II)|ADQ90241(Fructose-bisphosphate aldolase)|AGM21793(Fructose-bisphosphate aldolase)|AAV27357(fructose-bisphosphate aldolase)|AGQ50624(fructose-bisphosphate aldolase)|AAZ53391(fructose-bisphosphate aldolase)|AAZ44108(fructose-bisphosphate aldolase)|ASU14094(Fructose-bisphosphate aldolase)|OWY73544(fructose-1,6-bisphosphate aldolase, class II)	455	OWG16230	ADQ90241	AGM21793	AAV27357	AGQ50624	AAZ53391	AAZ44108	ASU14094	OWY73544
OWG15494(50S ribosomal protein L22)|ADQ90334(50S ribosomal protein L22)|AGM21896(50S ribosomal protein L22)|AAV27449(50s ribosomal protein L22)|AGQ50820(50S ribosomal protein L22)|AAZ53563(50S ribosomal protein L22)|AAZ44276(50S ribosomal protein L22)|ASU14345(50S ribosomal protein L22)|OWY73658(50S ribosomal protein L22)	456	OWG15494	ADQ90334	AGM21896	AAV27449	AGQ50820	AAZ53563	AAZ44276	ASU14345	OWY73658
OWG15556(hypothetical protein)|ADQ90396(hypothetical protein)|AGM21964(hypothetical protein)|AAV27792(hypothetical protein)|AGQ50754(hypothetical protein)|AAZ53496(hypothetical protein)|AAZ44209(hypothetical protein)|ASU14272(hypothetical protein)|OWY73923(hypothetical protein)	457	OWG15556	ADQ90396	AGM21964	AAV27792	AGQ50754	AAZ53496	AAZ44209	ASU14272	OWY73923
OWG15482(Holliday junction resolvase RuvX)|ADQ90415(Putative Holliday junction resolvase)|AGM21982(Putative Holliday junction resolvase)|AAV27760(putative holliday junction resolvase)|AGQ50832(hypothetical protein)|AAZ53576(conserved hypothetical protein)|AAZ44289(conserved hypothetical protein)|ASU14360(Putative pre-16S rRNA nuclease)|OWY73848(Holliday junction resolvase RuvX)	458	OWG15482	ADQ90415	AGM21982	AAV27760	AGQ50832	AAZ53576	AAZ44289	ASU14360	OWY73848
OWG15605(hypothetical protein)|ADQ90318(Putative uncharacterized protein)|AGM21877(hypothetical protein)|AAV27808(conserved hypothetical protein)|AGQ50710(hypothetical protein)|AAZ53471(conserved hypothetical protein)|AAZ44185(conserved hypothetical protein)|ASU14242(hypothetical protein)|OWY73813(hypothetical protein)	459	OWG15605	ADQ90318	AGM21877	AAV27808	AGQ50710	AAZ53471	AAZ44185	ASU14242	OWY73813
OWG16172(hypothetical protein)|ADQ90892(hypothetical protein)|AGM21823(hypothetical protein)|AAV27371(hypothetical protein)|AGQ50656(hypothetical protein)|AAZ53421(hypothetical protein)|AAZ44134(hypothetical protein)|ASU14137(hypothetical protein)|OWY74263(hypothetical protein)	460	OWG16172	ADQ90892	AGM21823	AAV27371	AGQ50656	AAZ53421	AAZ44134	ASU14137	OWY74263
OWG14032(hypothetical protein)|ADQ90649(hypothetical protein)|AGM22224(hypothetical protein)|AAV27880(conserved hypothetical protein)|AGQ51061(hypothetical protein)|AAZ53803(conserved hypothetical protein)|AAZ44519(conserved hypothetical protein)|ASU14654(5-amino-6-(5-phospho-D-ribitylamino)uracil phosphatase YwtE)|OWY73752(hypothetical protein)	461	OWG14032	ADQ90649	AGM22224	AAV27880	AGQ51061	AAZ53803	AAZ44519	ASU14654	OWY73752
OWG15435(nucleoid-associated protein, YbaB/EbfC family)|ADQ90487(hypothetical protein)|AGM22057(hypothetical protein)|AAV27726(conserved hypothetical protein)|AGQ50884(hypothetical protein)|AAZ53631(conserved hypothetical protein)|AAZ44340(conserved hypothetical protein)|ASU14421(Nucleoid-associated protein)|OWY74064(nucleoid-associated protein, YbaB/EbfC family)	462	OWG15435	ADQ90487	AGM22057	AAV27726	AGQ50884	AAZ53631	AAZ44340	ASU14421	OWY74064
OWG15532(hypothetical protein)|ADQ90371(Putative uncharacterized protein)|AGM21938(hypothetical protein)|AAV27775(conserved hypothetical protein)|AGQ50780(hypothetical protein)|AAZ53522(conserved hypothetical protein)|AAZ44235(conserved hypothetical protein)|ASU14301(33 kDa chaperonin)|OWY73937(hypothetical protein)	463	OWG15532	ADQ90371	AGM21938	AAV27775	AGQ50780	AAZ53522	AAZ44235	ASU14301	OWY73937
OWG16227(hypothetical protein)|ADQ90859(Putative uncharacterized protein)|AGM22438(hypothetical protein)|AAV27671(hypothetical protein)|AGQ51271(hypothetical protein)|AAZ54023(conserved hypothetical protein)|AAZ44744(conserved hypothetical protein)|ASU14054(hypothetical protein)|OWY74219(hypothetical protein)	464	OWG16227	ADQ90859	AGM22438	AAV27671	AGQ51271	AAZ54023	AAZ44744	ASU14054	OWY74219
OWG14073(magnesium transporter)|ADQ90693(MG2+ ion transporter)|AGM22269(MG2+ ion transporter)|AAV27914(MG2+ ion transporter)|AGQ51109(MG2+ transport protein)|AAZ53853(putative MG2+ transport protein)|AAZ44570(putative MG2+ transport protein)|ASU14723(Magnesium transporter MgtE)|OWY74110(magnesium transporter)	465	OWG14073	ADQ90693	AGM22269	AAV27914	AGQ51109	AAZ53853	AAZ44570	ASU14723	OWY74110
OWG15552(translation initiation factor IF-3)|ADQ90393(translation initiation factor IF-3)|AGM21960(translation initiation factor IF-3)|AAV27486(translation initiation factor IF-3)|AGQ50758(translation initiation factor IF-3)|AAZ53500(translation initiation factor IF-3)|AAZ44213(translation initiation factor IF-3)|ASU14276(Translation initiation factor IF-3)|OWY73934(translation initiation factor …	466	OWG15552	ADQ90393	AGM21960	AAV27486	AGQ50758	AAZ53500	AAZ44213	ASU14276	OWY73934
OWG14118(hypothetical protein)|ADQ90724(hypothetical protein)|AGM22301(hypothetical protein)|AAV27934(hypothetical protein)|AGQ51140(hypothetical protein)|AAZ53885(hypothetical protein)|AAZ44605(hypothetical protein)|ASU14764(hypothetical protein)|OWY73775(hypothetical protein)	467	OWG14118	ADQ90724	AGM22301	AAV27934	AGQ51140	AAZ53885	AAZ44605	ASU14764	OWY73775
OWG16161(DNA topoisomerase IV)|ADQ90254(Topoisomerase IV subunit A)|AGM21808(Topoisomerase IV subunit A)|AAV27693(topoisomerase IV subunit A)|AGQ50644(topoisomerase IV subunit A)|AAZ53410(topoisomerase IV subunit A)|AAZ44123(topoisomerase IV subunit A)|ASU14120(DNA gyrase subunit A)|OWY74287(DNA topoisomerase IV)	468	OWG16161	ADQ90254	AGM21808	AAV27693	AGQ50644	AAZ53410	AAZ44123	ASU14120	OWY74287
OWG15457(inositol 2-dehydrogenase)|ADQ90458(Myo-inositol 2-dehydrogenase)|AGM22027(Myo-inositol 2-dehydrogenase)|AAV27742(conserved hypothetical protein)|AGQ50857(hypothetical protein)|AAZ53602(myo-inositol 2-dehydrogenase)|AAZ44313(putative myo-inositol 2-dehydrogenase)|ASU14389(Inositol 2-dehydrogenase)|OWY73569(inositol 2-dehydrogenase)	469	OWG15457	ADQ90458	AGM22027	AAV27742	AGQ50857	AAZ53602	AAZ44313	ASU14389	OWY73569
OWG15492(50S ribosomal protein L2)|ADQ90332(50S ribosomal protein L2)|AGM21894(50S ribosomal protein L2)|AAV27447(50s ribosomal protein L2)|AGQ50822(50S ribosomal protein L2)|AAZ53565(50S ribosomal protein L2)|AAZ44278(50S ribosomal protein L2)|ASU14347(50S ribosomal protein L2)|OWY73660(50S ribosomal protein L2)	470	OWG15492	ADQ90332	AGM21894	AAV27447	AGQ50822	AAZ53565	AAZ44278	ASU14347	OWY73660
OWG15568(30S ribosomal protein S15)|ADQ90327(30S ribosomal protein S15)|AGM21886(30S ribosomal protein S15)|AAV27801(30s ribosomal protein S15)|AGQ50721(30S ribosomal protein S15)|AAZ53480(30S ribosomal protein S15)|AAZ44194(30S ribosomal protein S15)|ASU14255(30S ribosomal protein S15)|OWY73811(30S ribosomal protein S15)	471	OWG15568	ADQ90327	AGM21886	AAV27801	AGQ50721	AAZ53480	AAZ44194	ASU14255	OWY73811
OWG15422(hypothetical protein)|ADQ90502(P97-like protein)|AGM22072(P97-like protein)|AAV27416(conserved hypothetical protein, p97 paralog)|AGQ50899(P97-like protein)|AAZ53646(P97-like protein)|AAZ44355(putative P97-like protein)|ASU14436(hypothetical protein)|OWY74076(hypothetical protein)	472	OWG15422	ADQ90502	AGM22072	AAV27416	AGQ50899	AAZ53646	AAZ44355	ASU14436	OWY74076
OWG16081(DNA adenine methylase)|ADQ90820(DNA adenine methylase)|AGM22397(DNA adenine methylase)|AAV28006(putative methylase)|AGQ51234(DNA adenine methylase)|AAZ53985(DNA adenine methylase)|AAZ44707(DNA adenine methylase)|ASU14009(Modification methylase DpnIIA)|OWY74177(DNA adenine methylase)	473	OWG16081	ADQ90820	AGM22397	AAV28006	AGQ51234	AAZ53985	AAZ44707	ASU14009	OWY74177
OWG16051(threonine--tRNA ligase)|ADQ90790(Threonyl-tRNA synthetase)|AGM22366(Threonyl-tRNA synthetase)|AAV27994(threonyl-tRNA synthetase)|AGQ51201(threonyl-tRNA synthetase)|AAZ53952(threonyl-tRNA synthetase)|AAZ44673(threonyl-tRNA synthetase)|ASU13966(Threonine--tRNA ligase 1)|OWY73983(threonine--tRNA ligase)	474	OWG16051	ADQ90790	AGM22366	AAV27994	AGQ51201	AAZ53952	AAZ44673	ASU13966	OWY73983
OWG16180(ATP synthase subunit beta)|ADQ90275(ATP synthase subunit beta)|AGM21832(ATP synthase subunit beta)|AAV27380(ATP synthase beta chain)|AGQ50665(ATP synthase beta chain)|AAZ53430(ATP synthase beta chain)|AAZ44143(ATP synthase beta chain)|ASU14147(ATP synthase subunit beta, sodium ion specific)|OWY74271(ATP synthase subunit beta)	475	OWG16180	ADQ90275	AGM21832	AAV27380	AGQ50665	AAZ53430	AAZ44143	ASU14147	OWY74271
OWG15540(peptide chain release factor 1)|ADQ90380(Peptide chain release factor 1)|AGM21947(Peptide chain release factor 1)|AAV27784(peptide chain release factor 1 (RF-1), peptide termination factor)|AGQ50771(peptide chain release factor RF-1)|AAZ53513(peptide chain release factor RF-1)|AAZ44226(peptide chain release factor RF-1)|ASU14293(Peptide chain release factor RF1)|OWY73945(peptide chain re…	476	OWG15540	ADQ90380	AGM21947	AAV27784	AGQ50771	AAZ53513	AAZ44226	ASU14293	OWY73945
OWG16185(DNA primase)|ADQ90282(DNA primase)|AGM21839(DNA primase)|AAV27386(DNA primase)|AGQ50672(DNA primase)|AAZ53436(DNA primase)|AAZ44149(DNA primase)|ASU14157(DNA primase)|OWY74248(DNA primase)	477	OWG16185	ADQ90282	AGM21839	AAV27386	AGQ50672	AAZ53436	AAZ44149	ASU14157	OWY74248
OWG15571(hypothetical protein)|ADQ90324(hypothetical protein)|AGM21883(hypothetical protein)|AAV27803(conserved hypothetical protein)|AGQ50716(hypothetical protein)|AAZ53477(hypothetical protein)|AAZ44191(hypothetical protein)|ASU14249(hypothetical protein)|OWY73808(hypothetical protein)	478	OWG15571	ADQ90324	AGM21883	AAV27803	AGQ50716	AAZ53477	AAZ44191	ASU14249	OWY73808
OWG13983(ABC transporter permease)|ADQ90597(ABC transport permease protein)|AGM22172(ABC transport permease protein)|AAV27546(sn-glycerol-3-phosphate transport system permease)|AGQ50998(ABC transport permease protein)|AAZ53741(ABC transport permease protein)|AAZ44454(putative ABC transport permease protein)|ASU14564(sn-glycerol-3-phosphate transport system permease protein UgpA)|OWY74137(ABC tran…	479	OWG13983	ADQ90597	AGM22172	AAV27546	AGQ50998	AAZ53741	AAZ44454	ASU14564	OWY74137
OWG14072(hypothetical protein)|ADQ90692(hypothetical protein)|AGM22268(hypothetical protein)|AAV27913(conserved hypothetical protein)|AGQ51108(hypothetical protein)|AAZ53852(hypothetical protein)|AAZ44569(hypothetical protein)|ASU14722(hypothetical protein)|OWY74111(hypothetical protein)	480	OWG14072	ADQ90692	AGM22268	AAV27913	AGQ51108	AAZ53852	AAZ44569	ASU14722	OWY74111
OWG14044(ACP phosphodiesterase)|ADQ90662(Acyl carrier protein phosphodiesterase)|AGM22237(Acyl carrier protein phosphodiesterase)|AAV27578(acyl carrier protein phosphodiesterase)|AGQ51077(acyl carrier protein phosphodiesterase)|AAZ53821(acyl carrier protein phosphodiesterase)|AAZ44537(acyl carrier protein phosphodiesterase)|ASU14684(FMN-dependent NADH-azoreductase)|OWY73726(ACP phosphodiesterase)	481	OWG14044	ADQ90662	AGM22237	AAV27578	AGQ51077	AAZ53821	AAZ44537	ASU14684	OWY73726
OWG16182(elongation factor Ts)|ADQ90279(Elongation factor Ts)|AGM21836(Elongation factor Ts)|AAV27383(elongation factor ts)|AGQ50669(elongation factor EF-T)|AAZ53433(elongation factor EF-Ts)|AAZ44146(elongation factor EF-Ts)|ASU14152(Elongation factor Ts)|OWY74245(translation elongation factor Ts)	482	OWG16182	ADQ90279	AGM21836	AAV27383	AGQ50669	AAZ53433	AAZ44146	ASU14152	OWY74245
OWG15436(DNA polymerase III, subunit gamma and tau)|ADQ90486(DNA polymerase III gamma and tau subunit)|AGM22056(DNA polymerase III gamma and tau subunit)|AAV27727(DNA polymerase III gamma-tau subunits)|AGQ50883(DNA polymerase III gamma and tau subunit)|AAZ53630(DNA polymerase III gamma and tau subunit)|AAZ44339(DNA polymerase III gamma and tau subunit)|ASU14420(DNA polymerase III subunit tau)|OWY…	483	OWG15436	ADQ90486	AGM22056	AAV27727	AGQ50883	AAZ53630	AAZ44339	ASU14420	OWY74065
OWG14059(phosphoenolpyruvate--protein phosphotransferase)|ADQ90678(Phosphoenolpyruvate protein phosphotransferase)|AGM22254(Phosphoenolpyruvate protein phosphotransferase)|AAV27586(phosphoenolpyruvate protein phosphotransferase)|AGQ51094(phosphoenolpyruvate-protein phosphotransferase)|AAZ53839(phosphoenolpyruvate-protein phosphotransferase)|AAZ44555(phosphoenolpyruvate-protein phosphotransferase)…	484	OWG14059	ADQ90678	AGM22254	AAV27586	AGQ51094	AAZ53839	AAZ44555	ASU14705	OWY74096
OWG15512(30S ribosomal protein S13)|ADQ90349(30S ribosomal protein S13)|AGM21915(30S ribosomal protein S13)|AAV27467(30s ribosomal protein S13)|AGQ50801(30S ribosomal protein S13)|AAZ53544(30S ribosomal protein S13)|AAZ44257(30S ribosomal protein S13)|ASU14326(30S ribosomal protein S13)|OWY73620(30S ribosomal protein S13)	485	OWG15512	ADQ90349	AGM21915	AAV27467	AGQ50801	AAZ53544	AAZ44257	ASU14326	OWY73620
OWG16016(spermidine/putrescine import ATP-binding protein PotA)|ADQ90750(Spermidine/putrescine import ATP-binding protein potA)|AGM22324(Spermidine/putrescine import ATP-binding protein potA)|AAV27957(spermidine/putrescine transport ATP-binding protein)|AGQ51164(spermidine/putrescine ABC transporter ATP-binding protein)|AAZ53908(spermidine/putrescine ABC transporter ATP-binding)|AAZ44630(spermidi…	486	OWG16016	ADQ90750	AGM22324	AAV27957	AGQ51164	AAZ53908	AAZ44630	ASU14795	OWY74012
OWG14092(dihydrolipoyl dehydrogenase)|ADQ90710(Dihydrolipoamide dehydrogenase)|AGM22288(Dihydrolipoamide dehydrogenase)|AAV27596(dihydrolipoamide dehydrogenase)|AGQ51127(dihydrolipoamide dehydrogenase)|AAZ53873(dihydrolipoamide dehydrogenase)|AAZ44590(dihydrolipoamide dehydrogenase)|ASU14751(Dihydrolipoyl dehydrogenase)|OWY73777(dihydrolipoyl dehydrogenase)	487	OWG14092	ADQ90710	AGM22288	AAV27596	AGQ51127	AAZ53873	AAZ44590	ASU14751	OWY73777
OWG14035(3-keto-L-gulonate-6-phosphate decarboxylase)|ADQ90652(Hexulose 6 phosphate synthase)|AGM22227(Hexulose 6 phosphate synthase)|AAV27883(hexulose-6-phosphate synthase)|AGQ51064(3-hexulose-6-phosphate synthase)|AAZ53806(3-hexulose-6-phosphate synthase)|AAZ44522(3-hexulose-6-phosphate synthase)|ASU14658(3-keto-L-gulonate-6-phosphate decarboxylase UlaD)|OWY73749(3-keto-L-gulonate-6-phosphate d…	488	OWG14035	ADQ90652	AGM22227	AAV27883	AGQ51064	AAZ53806	AAZ44522	ASU14658	OWY73749
OWG14042(methionine adenosyltransferase)|ADQ90659(S-adenosylmethionine synthetase)|AGM22234(S-adenosylmethionine synthetase)|AAV27891(S-adenosylmethionine synthetase)|AGQ51074(S-adenosylmethionine synthetase)|AAZ53818(S-adenosylmethionine synthetase)|AAZ44534(S-adenosylmethionine synthetase)|ASU14675(S-adenosylmethionine synthase)|OWY73728(methionine adenosyltransferase)	489	OWG14042	ADQ90659	AGM22234	AAV27891	AGQ51074	AAZ53818	AAZ44534	ASU14675	OWY73728
OWG15549(hypothetical protein)|ADQ90390(Putative uncharacterized protein)|AGM21957(hypothetical protein)|AAV27791(hypothetical protein)|AGQ50761(hypothetical protein)|AAZ53503(hypothetical protein)|AAZ44216(hypothetical protein)|ASU14280(hypothetical protein)|OWY73931(hypothetical protein)	490	OWG15549	ADQ90390	AGM21957	AAV27791	AGQ50761	AAZ53503	AAZ44216	ASU14280	OWY73931
OWG14016(hypothetical protein)|ADQ90629(hypothetical protein)|AGM22205(hypothetical protein)|AAV27567(conserved hypothetical protein)|AGQ51042(hypothetical protein)|AAZ53771(hypothetical protein)|AAZ44501(hypothetical protein)|ASU14633(hypothetical protein)|OWY73648(hypothetical protein)	491	OWG14016	ADQ90629	AGM22205	AAV27567	AGQ51042	AAZ53771	AAZ44501	ASU14633	OWY73648
OWG16158(glutaminyl-tRNA synthase (glutamine-hydrolyzing) subunit B)|ADQ90251(Glutamyl-tRNA amidotransferase subunit B)|AGM21804(Glutamyl-tRNA amidotransferase subunit B)|AAV27363(glutamyl-tRNA amidotransferase, subunit B)|AGQ50640(glutamyl-tRNA amidotransferase subunit B)|AAZ53406(glutamyl-tRNA amidotransferase subunit B)|AAZ44119(glutamyl-tRNA amidotransferase subunit B)|ASU14114(Aspartyl/gluta…	492	OWG16158	ADQ90251	AGM21804	AAV27363	AGQ50640	AAZ53406	AAZ44119	ASU14114	OWY74284
OWG15555(50S ribosomal protein L28)|ADQ90902(50S ribosomal protein L28)|AGM21963(50S ribosomal protein L28)|AAV27489(50s ribosomal protein L28)|AGQ50755(50S ribosomal protein L28)|AAZ53497(50S ribosomal protein L28)|AAZ44210(50S ribosomal protein L28)|ASU14273(50S ribosomal protein L28)|OWY73922(50S ribosomal protein L28)	493	OWG15555	ADQ90902	AGM21963	AAV27489	AGQ50755	AAZ53497	AAZ44210	ASU14273	OWY73922
OWG14015(asparagine--tRNA ligase)|ADQ90628(Asparaginyl-tRNA synthetase)|AGM22204(Asparaginyl-tRNA synthetase)|AAV27566(asparagine--tRNA synthetase)|AGQ51041(asparaginyl-tRNA synthetase)|AAZ53770(asparaginyl-tRNA synthetase)|AAZ44500(asparaginyl-tRNA synthetase)|ASU14632(Asparagine--tRNA ligase)|OWY73649(asparagine--tRNA ligase)	494	OWG14015	ADQ90628	AGM22204	AAV27566	AGQ51041	AAZ53770	AAZ44500	ASU14632	OWY73649
OWG16035(glucosamine-6-phosphate deaminase)|ADQ90776(Glucosamine-6-phosphate isomerase)|AGM22349(Glucosamine-6-phosphate isomerase)|AAV27981(glucosamine-6-phosphate isomerase)|AGQ51186(glucosamine-6-phosphate isomerase)|AAZ53938(glucosamine-6-phosphate isomerase)|AAZ44660(glucosamine-6-phosphate isomerase)|ASU13949(Glucosamine-6-phosphate deaminase 1)|OWY74005(glucosamine-6-phosphate deaminase)	495	OWG16035	ADQ90776	AGM22349	AAV27981	AGQ51186	AAZ53938	AAZ44660	ASU13949	OWY74005
ADQ90669(hypothetical protein)|AGM22245(hypothetical protein)|AAV27584(hypothetical protein)|AGQ51085(hypothetical protein)|AGQ50929(hypothetical protein)|AAZ53830(hypothetical protein)|AAZ53673(hypothetical protein)|AAZ44546(hypothetical protein)|ASU14694(hypothetical protein)	496	-	ADQ90669	AGM22245	AAV27584	AGQ51085,AGQ50929	AAZ53830,AAZ53673	AAZ44546	ASU14694	-
ADQ90766(hypothetical protein)|AAV27976(hypothetical protein)|AAZ53929(hypothetical protein)|AAZ53931(hypothetical protein)|AAZ53927(hypothetical protein)|AAZ44651(hypothetical protein)|AAZ44648(hypothetical protein)|ASU13939(hypothetical protein)|ASU14817(hypothetical protein)	497	-	ADQ90766	-	AAV27976	-	AAZ53929,AAZ53931,AAZ53927	AAZ44651,AAZ44648	ASU13939,ASU14817	-
OWG13940(hypothetical protein)|ADQ90909(hypothetical protein)|AGM22094(hypothetical protein)|AAV27524(hypothetical protein)|AGQ50948(hypothetical protein)|AAZ53692(hypothetical protein)|ABO93475(conserved hypothetical protein)|OWY73867(hypothetical protein)	498	OWG13940	ADQ90909	AGM22094	AAV27524	AGQ50948	AAZ53692	ABO93475	-	OWY73867
OWG13977(hypothetical protein)|ADQ90911(hypothetical protein)|AGM22165(hypothetical protein)|AAV27539(conserved hypothetical protein)|AAZ53734(hypothetical protein)|AAZ44447(hypothetical protein)|ASU14556(hypothetical protein)|OWY74131(hypothetical protein)	499	OWG13977	ADQ90911	AGM22165	AAV27539	-	AAZ53734	AAZ44447	ASU14556	OWY74131
OWG15452(hypothetical protein)|ADQ90466(Putative uncharacterized protein)|AGM22035(hypothetical protein)|AAV27430(conserved hypothetical protein)|AGQ50864(hypothetical protein)|AAZ53611(hypothetical protein)|AAZ44320(hypothetical protein)|ASU14397(hypothetical protein)	500	OWG15452	ADQ90466	AGM22035	AAV27430	AGQ50864	AAZ53611	AAZ44320	ASU14397	-
OWG16166(cardiolipin synthase)|ADQ90261(Cardiolipin synthetase)|AGM21816(Cardiolipin synthetase)|AAV27697(cardiolipin synthetase)|AGQ50650(cardiolipin synthetase)|AAZ53415(cardiolipin synthetase)|AAZ44128(cardiolipin synthetase)|OWY74257(cardiolipin synthase)	501	OWG16166	ADQ90261	AGM21816	AAV27697	AGQ50650	AAZ53415	AAZ44128	-	OWY74257
OWG14043(ABC transporter permease)|ADQ90661(ABC transporter permease protein)|AGM22236(ABC transporter permease protein)|AAV27893(conserved hypothetical protein)|AGQ51076(ABC transporter permease protein)|AAZ53820(ABC transporter permease protein)|AAZ44536(conserved hypothetical protein)|OWY73727(ABC transporter permease)	502	OWG14043	ADQ90661	AGM22236	AAV27893	AGQ51076	AAZ53820	AAZ44536	-	OWY73727
OWG16119(multidrug resistance protein)|ADQ90875(ABC transporter ATP-binding-Pr1)|AGM22451(ABC transporter ATP-binding-Pr1)|AAV27672(multidrug resistance protein homolog)|AGQ51275(ABC transporter ATP-binding - Pr1)|AAZ54026(ABC transporter ATP-binding - Pr1)|ASU14060(Putative multidrug export ATP-binding/permease protein)|OWY73885(multidrug resistance protein)	503	OWG16119	ADQ90875	AGM22451	AAV27672	AGQ51275	AAZ54026	-	ASU14060	OWY73885
OWG16224(PTS sugar transporter subunit IIA)|ADQ90775(PTS system, N-acetylglucosamine-specific II ABC component)|AGM22348(PTS system, N-acetylglucosamine-specific II ABC component)|AAV27980(pts system, n-acetylglucosamine-specific enzyme II, ABC component)|AGQ51185(PTS system N-acetylglucosamine-specific II ABC component)|AAZ53937(PTS system, N-acetylglucosamine-specific II ABC component)|AAZ44659…	504	OWG16224	ADQ90775	AGM22348	AAV27980	AGQ51185	AAZ53937	AAZ44659	-	OWY74007
OWG14078(PTS fructose transporter subunit IIABC)|ADQ90697(PTS system, fructose-specific IIABC component)|AGM22274(PTS system, fructose-specific IIABC component)|AAV27592(putattive pts system, fructose-specific IIABC component)|AGQ51114(PTS system fructose-specific IIABC component)|AAZ53858(PTS system, fructose-specific IIABC component)|AAZ44575(PTS system, fructose-specific IIABC component)|ASU14…	505	OWG14078	ADQ90697	AGM22274	AAV27592	AGQ51114	AAZ53858	AAZ44575	ASU14729	-
OWG16193(molecular chaperone DnaK)|ADQ90292(Chaperone protein dnaK)|AGM21849(Chaperone protein dnaK)|AAV27395(chaperone protein dnaK)|AGQ50681(chaperone protein dnaK - heat shock protein 70)|AAZ53444(chaperone protein dnaK - heat shock protein 70)|AAZ44157(chaperone protein dnaK - heat shock protein 70)|OWY74241(molecular chaperone DnaK)	506	OWG16193	ADQ90292	AGM21849	AAV27395	AGQ50681	AAZ53444	AAZ44157	ASU14169,ASU14170,ASU14171	OWY74241
OWG16208(hypothetical protein)|OWG15406(hypothetical protein)|ADQ90873(Putative uncharacterized protein)|AGM22449(hypothetical protein)|AAV27602(conserved hypothetical protein)|ASU14225(hypothetical protein)|ASU14187(hypothetical protein)|OWY73709(hypothetical protein)	507	OWG16208,OWG15406	ADQ90873	AGM22449	AAV27602	-	-	-	ASU14225,ASU14187	OWY73709
OWG16142(nucleotide exchange factor GrpE)|ADQ90239(Heat shock protein)|AGM21791(Heat shock protein)|AAV27354(heat shock protein)|AGQ50621(heat shock protein)|AAZ53388(heat shock protein)|AAZ44105(heat shock protein)|ASU14090(Protein GrpE)	508	OWG16142	ADQ90239	AGM21791	AAV27354	AGQ50621	AAZ53388	AAZ44105	ASU14090	OWY73912,OWY73916
OWG15516(pseudouridine synthase)|ADQ90354(ribosomal large subunit pseudouridine synthase B)|AGM21920(ribosomal large subunit pseudouridine synthase B)|AAV27766(conserved hypothetical protein)|AGQ50797(ribosomal large subunit pseudouridine synthase B)|AAZ53540(ribosomal large subunit pseudouridine synthase B)|AAZ44253(ribosomal large subunit pseudouridine synthase B)|ASU14322(Ribosomal large subun…	509	OWG15516	ADQ90354	AGM21920	AAV27766	AGQ50797	AAZ53540	AAZ44253	ASU14322	-
OWG16026(hypothetical protein)|ADQ90762(Putative uncharacterized protein)|AGM22337(hypothetical protein)|AAV27966(hypothetical protein)|ABP01130(hypothetical protein)|ABO93482(hypothetical protein)|ASU14808(hypothetical protein)|OWY74043(hypothetical protein)	510	OWG16026	ADQ90762	AGM22337	AAV27966	-	ABP01130	ABO93482	ASU14808	OWY74043
OWG14071(hypothetical protein)|ADQ90691(Putative uncharacterized protein)|AGM22267(hypothetical protein)|AAV27589(conserved hypothetical protein)|AGQ51107(hypothetical protein)|AAZ53851(conserved hypothetical protein)|AAZ44568(conserved hypothetical protein)|OWY74112(hypothetical protein)	511	OWG14071	ADQ90691	AGM22267	AAV27589	AGQ51107	AAZ53851	AAZ44568	-	OWY74112
OWG16220(hypothetical protein)|ADQ90864(Putative uncharacterized protein)|AGM22442(hypothetical protein)|AAV27939(hypothetical protein)|AAV27511(hypothetical protein)|ASU14203(hypothetical protein)|ASU14208(hypothetical protein)|OWY73718(hypothetical protein)	512	OWG16220	ADQ90864	AGM22442	AAV27939,AAV27511	-	-	-	ASU14203,ASU14208	OWY73718
OWG14029(hypothetical protein)|ADQ90646(Putative uncharacterized protein)|AGM22221(hypothetical protein)|AAV27877(conserved hypothetical protein)|AAV27583(conserved hypothetical protein)|AGQ51058(hypothetical protein)|AAZ53800(hypothetical protein)|AAZ44516(hypothetical protein)	513	OWG14029	ADQ90646	AGM22221	AAV27877,AAV27583	AGQ51058	AAZ53800	AAZ44516	-	-
OWG16012(hypothetical protein)|ADQ90745(Putative uncharacterized protein)|AGM22320(hypothetical protein)|AAV27953(conserved hypothetical protein)|AGQ51160(hypothetical protein)|AAZ53904(conserved hypothetical protein)|AAZ44626(conserved hypothetical protein)|OWY74016(hypothetical protein)	514	OWG16012	ADQ90745	AGM22320	AAV27953	AGQ51160	AAZ53904	AAZ44626	-	OWY74016
OWG16092(tRNA (adenosine(37)-N6)-threonylcarbamoyltransferase complex transferase subunit TsaD)|ADQ90833(Probable O-sialoglycoprotein endopeptidase)|AGM22410(putative O-sialoglycoprotein endopeptidase)|AAV28011(O-sialoglycoprotein endopeptidase)|AGQ51246(hypothetical protein)|AAZ53997(O-sialoglycoprotein endopeptidase)|AAZ44719(O-sialoglycoprotein endopeptidase)|OWY74199(tRNA (adenosine(37)-N6)-t…	515	OWG16092	ADQ90833	AGM22410	AAV28011	AGQ51246	AAZ53997	AAZ44719	-	OWY74199
OWG16116(hypothetical protein)|ADQ90858(Putative uncharacterized protein)|AGM22437(hypothetical protein)|AAV27670(conserved hypothetical protein)|AGQ51270(hypothetical protein)|AAZ54022(hypothetical protein)|AAZ44743(hypothetical protein)|OWY74216(hypothetical protein)	516	OWG16116	ADQ90858	AGM22437	AAV27670	AGQ51270	AAZ54022	AAZ44743	-	OWY74216
OWG15589(amino acid permease)|ADQ90306(Amino acid permease)|AGM21863(Amino acid permease)|AAV27814(amino acid permease)|AGQ50696(amino acid permease)|AAZ53458(amino acid permease)|AAZ44171(putative amino acid permease)|ASU14226(hypothetical protein)	517	OWG15589	ADQ90306	AGM21863	AAV27814	AGQ50696	AAZ53458	AAZ44171	ASU14226	-
OWG13913(GTP-binding protein YchF)|ADQ90550(GTP-binding protein YchF)|AGM22124(GTP-binding protein YchF)|AAV27817(GTP-binding protein)|AGQ50920(GTP-binding protein YchF)|AAZ53666(GTP-binding protein YchF)|AAZ44375(GTP-binding protein YchF)|OWY73631(GTP-binding protein YchF)	518	OWG13913	ADQ90550	AGM22124	AAV27817	AGQ50920	AAZ53666	AAZ44375	-	OWY73631
OWG13982(ABC transporter ATP-binding protein)|ADQ90596(ABC transporter permease protein)|AGM22171(ABC transporter permease protein)|AAV27545(ABC transporter ATP-binding protein)|AGQ50997(ABC transporter permease protein)|AAZ53740(ABC transporter permease protein)|AAZ44453(putative ABC transporter permease protein)|OWY74136(ABC transporter ATP-binding protein)	519	OWG13982	ADQ90596	AGM22171	AAV27545	AGQ50997	AAZ53740	AAZ44453	-	OWY74136
OWG15425(SsrA-binding protein)|ADQ90499(SsrA-binding protein)|AGM22069(SsrA-binding protein)|AAV27715(SsrA-binding protein)|AGQ50896(ssrA-binding protein)|AAZ53643(SsrA-binding protein)|AAZ44352(SsrA-binding protein)|OWY74071(SsrA-binding protein)	520	OWG15425	ADQ90499	AGM22069	AAV27715	AGQ50896	AAZ53643	AAZ44352	-	OWY74071
OWG15528(ribosome small subunit-dependent GTPase)|ADQ90368(Putative ribosome biogenesis GTPase rsgA)|AGM21935(Putative ribosome biogenesis GTPase rsgA)|AAV27479(conserved hypothetical protein)|AGQ50784(hypothetical protein)|AAZ53526(Probable GTPase engC)|AAZ44239(conserved hypothetical protein)|OWY73960(ribosome small subunit-dependent GTPase)	521	OWG15528	ADQ90368	AGM21935	AAV27479	AGQ50784	AAZ53526	AAZ44239	-	OWY73960
OWG15506(50S ribosomal protein L15)|ADQ90344(50S ribosomal protein L15)|AGM21909(50S ribosomal protein L15)|AAV27462(50s ribosomal protein L15)|AGQ50807(50S ribosomal protein L15)|AAZ53550(50S ribosomal protein L15)|AAZ44263(50S ribosomal protein L15)|OWY73614(50S ribosomal protein L15)	522	OWG15506	ADQ90344	AGM21909	AAV27462	AGQ50807	AAZ53550	AAZ44263	-	OWY73614
OWG16041(5'-3' exonuclease)|ADQ90783(5'-3' exonuclease)|AGM22356(5'-3' exonuclease)|AAV27985(DNA polymerase I)|AGQ51192(DNA polymerase I)|AAZ53944(5'-3' exonuclease)|AAZ44666(putative 5'-3' exonuclease)|OWY73993(5'-3' exonuclease)	523	OWG16041	ADQ90783	AGM22356	AAV27985	AGQ51192	AAZ53944	AAZ44666	-	OWY73993
OWG15500(50S ribosomal protein L24)|ADQ90339(50S ribosomal protein L24)|AGM21902(50S ribosomal protein L24)|AAV27455(50s ribosomal protein L24)|AGQ50814(50S ribosomal protein L24)|AAZ53557(50S ribosomal protein L24)|AAZ44270(50S ribosomal protein L24)|ASU14339(50S ribosomal protein L24)	524	OWG15500	ADQ90339	AGM21902	AAV27455	AGQ50814	AAZ53557	AAZ44270	ASU14339	-
OWG16192(hypothetical protein)|ADQ90291(Putative uncharacterized protein)|AGM21848(hypothetical protein)|AAV27394(hypothetical protein)|AGQ50680(hypothetical protein)|ABP01099(hypothetical protein)|ASU14168(hypothetical protein)|OWY74240(hypothetical protein)	525	OWG16192	ADQ90291	AGM21848	AAV27394	AGQ50680	ABP01099	-	ASU14168	OWY74240
OWG16044(translation initiation factor IF-2)|ADQ90785(Translation initiation factor IF-2)|AGM22359(Translation initiation factor IF-2)|AAV27988(protein synthesis initiation factor 2)|AGQ51196(translation initiation factor IF-2)|AAZ53947(translation initiation factor IF-2)|AAZ44669(translation initiation factor IF-2)|OWY73996(translation initiation factor IF-2)	526	OWG16044	ADQ90785	AGM22359	AAV27988	AGQ51196	AAZ53947	AAZ44669	-	OWY73996
OWG16080(hypothetical protein)|ADQ90819(lipoprotein)|AGM22396(lipoprotein)|AAV27651(putative membrane lipoprotein)|AGQ51233(putative lipoprotein)|AAZ53984(putative lipoprotein)|AAZ44706(putative lipoprotein)|OWY74178(hypothetical protein)	527	OWG16080	ADQ90819	AGM22396	AAV27651	AGQ51233	AAZ53984	AAZ44706	-	OWY74178
OWG15566(hypothetical protein)|ADQ90411(Putative uncharacterized protein)|AGM21978(hypothetical protein)|AAV27494(hypothetical protein)|AGQ50740(hypothetical protein)|AAZ53481(hypothetical protein)|AAZ44195(hypothetical protein)|OWY73600(hypothetical protein)	528	OWG15566	ADQ90411	AGM21978	AAV27494	AGQ50740	AAZ53481	AAZ44195	-	OWY73600
OWG15576(hypothetical protein)|ADQ90319(Putative uncharacterized protein)|AGM21878(hypothetical protein)|AAV27498(conserved hypothetical protein)|AGQ50711(hypothetical protein)|AAZ53472(conserved hypothetical protein)|AAZ44186(hypothetical protein)|OWY73803(hypothetical protein)	529	OWG15576	ADQ90319	AGM21878	AAV27498	AGQ50711	AAZ53472	AAZ44186	-	OWY73803
OWG16030(hypothetical protein)|ADQ90767(Putative uncharacterized protein)|AGM22341(hypothetical protein)|AAV27971(hypothetical protein)|AAV27977(hypothetical protein)|ASU14815(hypothetical protein)|ASU13940(hypothetical protein)|OWY73549(hypothetical protein)	530	OWG16030	ADQ90767	AGM22341	AAV27971,AAV27977	-	-	-	ASU14815,ASU13940	OWY73549
OWG13939(hypothetical protein)|ADQ90522(Putative uncharacterized protein)|AGM22095(hypothetical protein)|AAV27523(hypothetical protein)|AGQ50947(hypothetical protein)|AAZ53691(hypothetical protein)|AAZ44401(hypothetical protein)|OWY73866(hypothetical protein)	531	OWG13939	ADQ90522	AGM22095	AAV27523	AGQ50947	AAZ53691	AAZ44401	-	OWY73866
OWG14047(DNA starvation/stationary phase protection protein)|ADQ90913(neutrophil activating factor)|AGM22240(neutrophil activating factor)|AAV27581(neutrophil activating protein)|AAZ53824(neutrophil activating factor)|AAZ44540(neutrophil activating factor)|ASU14687(hypothetical protein)|OWY73723(DNA starvation/stationary phase protection protein)	532	OWG14047	ADQ90913	AGM22240	AAV27581	-	AAZ53824	AAZ44540	ASU14687	OWY73723
OWG13926(hypothetical protein)|ADQ90534(hypothetical protein)|AGM22108(hypothetical protein)|AAV27826(hypothetical protein)|AGQ50935(hypothetical protein)|AAZ44389(hypothetical protein)|ASU14489(hypothetical protein)|OWY73878(hypothetical protein)	533	OWG13926	ADQ90534	AGM22108	AAV27826	AGQ50935	-	AAZ44389	ASU14489	OWY73878
OWG16062(DNA-binding protein WhiA)|ADQ90801(Putative uncharacterized protein)|AGM22377(hypothetical protein)|AGQ51213(hypothetical protein)|AAZ53964(conserved hypothetical protein)|AAZ44687(conserved hypothetical protein)|ASU13981(Putative sporulation transcription regulator WhiA)|OWY73684(DNA-binding protein WhiA)	534	OWG16062	ADQ90801	AGM22377	-	AGQ51213	AAZ53964	AAZ44687	ASU13981	OWY73684
OWG14065(F0F1 ATP synthase subunit beta)|ADQ90684(ATP synthase beta chain)|AGM22260(ATP synthase beta chain)|AAV27906(ATP synthase beta chain)|AGQ51100(ATP synthase beta chain)|AAZ44561(ATP synthase beta chain)|ASU14712(ATP synthase subunit beta)|OWY74102(F0F1 ATP synthase subunit beta)	535	OWG14065	ADQ90684	AGM22260	AAV27906	AGQ51100	-	AAZ44561	ASU14712	OWY74102
OWG16054(ABC transporter ATP-binding protein)|ADQ90793(ABC transporter ATP binding protein)|AGM22369(ABC transporter ATP binding protein)|AAV27632(ABC transporter ATP binding protein)|AGQ51204(ATP binding protein)|AAZ53955(putative ATP binding protein)|AAZ44676(putative ATP-binding protein)|ASU13969(hypothetical protein)	536	OWG16054	ADQ90793	AGM22369	AAV27632	AGQ51204	AAZ53955	AAZ44676	ASU13969	-
OWG14031(hypothetical protein)|ADQ90648(hypothetical protein)|AGM22223(hypothetical protein)|AAV27879(conserved hypothetical protein)|AAZ53802(conserved hypothetical protein)|AAZ44518(conserved hypothetical protein)|ASU14653(hypothetical protein)|OWY73753(hypothetical protein)	537	OWG14031	ADQ90648	AGM22223	AAV27879	-	AAZ53802	AAZ44518	ASU14653	OWY73753
OWG16174(hypothetical protein)|ADQ90268(Putative uncharacterized protein)|AGM21825(hypothetical protein)|AAV27373(hypothetical protein)|AGQ50658(hypothetical protein)|AAZ53423(hypothetical protein)|AAZ44136(hypothetical protein)|OWY74265(hypothetical protein)	538	OWG16174	ADQ90268	AGM21825	AAV27373	AGQ50658	AAZ53423	AAZ44136	-	OWY74265
OWG13965(hypothetical protein)|ADQ90580(Putative uncharacterized protein)|AGM22154(hypothetical protein)|AAV27850(conserved hypothetical protein)|AGQ50978(hypothetical protein)|AAZ53722(conserved hypothetical protein)|AAZ44434(conserved hypothetical protein)|OWY74148(hypothetical protein)	539	OWG13965	ADQ90580	AGM22154	AAV27850	AGQ50978	AAZ53722	AAZ44434	-	OWY74148
OWG14004(hypothetical protein)|ADQ90912(hypothetical protein)|AGM22186(hypothetical protein)|AAV27557(hypothetical protein)|AGQ51028(hypothetical protein)|AAZ44487(conserved hypothetical protein)|ASU14618(hypothetical protein)|OWY73696(hypothetical protein)	540	OWG14004	ADQ90912	AGM22186	AAV27557	AGQ51028	-	AAZ44487	ASU14618	OWY73696
OWG16129(membrane protein insertase YidC)|ADQ90886(Putative uncharacterized protein)|AGM22461(hypothetical protein)|AAV28033(conserved hypothetical protein)|AGQ51287(hypothetical protein)|AAZ54038(conserved hypothetical protein)|AAZ44757(conserved hypothetical protein)|OWY73898(membrane protein insertase YidC)	541	OWG16129	ADQ90886	AGM22461	AAV28033	AGQ51287	AAZ54038	AAZ44757	-	OWY73898
OWG16178(ATP synthase subunit alpha)|ADQ90273(ATP synthase subunit alpha)|AGM21830(ATP synthase subunit alpha)|AAV27378(ATP synthase alpha chain)|AGQ50663(ATP synthase alpha chain)|AAZ53428(ATP synthase alpha chain)|AAZ44141(ATP synthase alpha chain)|OWY74269(ATP synthase subunit alpha)	542	OWG16178	ADQ90273	AGM21830	AAV27378	AGQ50663	AAZ53428	AAZ44141	-	OWY74269
OWG14083(hypothetical protein)|ADQ90701(Yx1)|AGM22279(YX1 protein)|AAV27919(conserved hypothetical protein)|AGQ51119(hypothetical protein)|AAZ53864(conserved hypothetical protein)|AAZ44581(conserved hypothetical protein)|OWY74125(hypothetical protein)	543	OWG14083	ADQ90701	AGM22279	AAV27919	AGQ51119	AAZ53864	AAZ44581	-	OWY74125
OWG16024(PTS galactitol transporter subunit IIB)|ADQ90760(PTS system galactitol-specific enzyme IIB component)|AGM22335(PTS system galactitol-specific enzyme IIB component)|AAV27964(conserved hypothetical protein)|AAZ53919(PTS system galactitol-specific enzyme IIB component)|AAZ44643(putative PTS system galactitol-specific enzyme IIB component)|ASU14806(hypothetical protein)|OWY74045(PTS galactit…	544	OWG16024	ADQ90760	AGM22335	AAV27964	-	AAZ53919	AAZ44643	ASU14806	OWY74045
OWG13976(ABC transporter permease)|ADQ90590(Putative ABC transport system permease protein p69-like protein)|AGM22164(Putative ABC transport system permease protein p69-like protein)|AAV27538(putative transport system permease protein p69)|AAZ53733(putative ABC transport system permease protein p69-like protein)|AAZ44446(putative ABC transport system permease protein p69-like protein)|ASU14555(hy…	545	OWG13976	ADQ90590	AGM22164	AAV27538	-	AAZ53733	AAZ44446	ASU14555	OWY74130
OWG15440(DJ-1 family protein)|ADQ90482(Putative uncharacterized protein)|AGM22052(hypothetical protein)|AAV27728(conserved hypothetical protein)|AGQ50879(hypothetical protein)|AAZ53626(conserved hypothetical protein)|AAZ44335(conserved hypothetical protein)|OWY74069(DJ-1 family protein)	546	OWG15440	ADQ90482	AGM22052	AAV27728	AGQ50879	AAZ53626	AAZ44335	-	OWY74069
OWG16238(30S ribosomal protein S2)|ADQ90278(30S ribosomal protein S2)|AGM21835(30S ribosomal protein S2)|AAV27382(30s ribosomal protein S2)|AGQ50668(30S ribosomal protein S2)|AAZ53432(30S ribosomal protein S2)|AAZ44145(30S ribosomal protein S2)|ASU14151(30S ribosomal protein S2)	547	OWG16238	ADQ90278	AGM21835	AAV27382	AGQ50668	AAZ53432	AAZ44145	ASU14151	-
OWG15579(hypothetical protein)|ADQ90315(Putative uncharacterized protein)|AGM21873(hypothetical protein)|AAV27809(conserved hypothetical protein)|AGQ50705(hypothetical protein)|AAZ53467(conserved hypothetical protein)|AAZ44181(conserved hypothetical protein)|OWY73799(hypothetical protein)	548	OWG15579	ADQ90315	AGM21873	AAV27809	AGQ50705	AAZ53467	AAZ44181	-	OWY73799
OWG15520(hypothetical protein)|ADQ90358(hypothetical protein)|AGM21925(hypothetical protein)|AAV27771(conserved hypothetical protein)|AGQ50793(hypothetical protein)|AAZ53536(hypothetical protein)|AAZ44249(hypothetical protein)|OWY73951(hypothetical protein)	549	OWG15520	ADQ90358	AGM21925	AAV27771	AGQ50793	AAZ53536	AAZ44249	-	OWY73951
OWG14094(phosphate acetyltransferase)|ADQ90712(Phosphate acetyltransferase)|AGM22290(Phosphate acetyltransferase)|AAV27928(phosphate acetyltransferase)|AGQ51129(phosphate acetyltransferase)|AAZ53875(phosphate acetyltransferase)|AAZ44592(phosphate acetyltransferase)|OWY73779(phosphate acetyltransferase)	550	OWG14094	ADQ90712	AGM22290	AAV27928	AGQ51129	AAZ53875	AAZ44592	-	OWY73779
OWG16226(cysteine--tRNA ligase)|ADQ90838(Cysteinyl-tRNA synthetase)|AGM22416(Cysteinyl-tRNA synthetase)|AAV28016(cysteinyl-tRNA synthetase)|AGQ51251(cysteinyl-tRNA synthetase)|AAZ54003(cysteinyl-tRNA synthetase)|AAZ44724(cysteinyl-tRNA synthetase)|OWY74193(cysteine--tRNA ligase)	551	OWG16226	ADQ90838	AGM22416	AAV28016	AGQ51251	AAZ54003	AAZ44724	-	OWY74193
OWG15526(16S rRNA (guanine(966)-N(2))-methyltransferase RsmD)|ADQ90366(DNA methylase)|AGM21933(DNA methylase)|AAV27477(conserved hypothetical protein)|AAZ53528(DNA methylase)|AAZ44241(putative DNA methylase)|ASU14307(Ribosomal RNA small subunit methyltransferase D)|OWY73958(16S rRNA (guanine(966)-N(2))-methyltransferase RsmD)	552	OWG15526	ADQ90366	AGM21933	AAV27477	-	AAZ53528	AAZ44241	ASU14307	OWY73958
OWG15565(hypothetical protein)|ADQ90410(Protein P102-copy 2)|AGM21977(Protein P102-copy 2)|AAV27493(conserved hypothetical protein, p102 paralog)|AGQ50741(protein P102)|AAZ53482(protein P102 - copy 2)|AAZ44196(putative protein P102 - copy 2)|OWY73598(hypothetical protein)	553	OWG15565	ADQ90410	AGM21977	AAV27493	AGQ50741	AAZ53482	AAZ44196	-	OWY73598
OWG16000(hypothetical protein)|ADQ90731(Putative uncharacterized protein)|AGM22307(hypothetical protein)|AAV27943(conserved hypothetical protein)|AGQ51147(hypothetical protein)|AAZ53891(conserved hypothetical protein)|AAZ44612(conserved hypothetical protein)|OWY74028(hypothetical protein)	554	OWG16000	ADQ90731	AGM22307	AAV27943	AGQ51147	AAZ53891	AAZ44612	-	OWY74028
OWG15419(50S ribosomal protein L32)|ADQ90906(50S ribosomal protein L32)|AGM22075(50S ribosomal protein L32)|AGQ50902(50S ribosomal protein L32)|AAZ53649(50S ribosomal protein L32)|AAZ44358(50S ribosomal protein L32)|ASU14440(50S ribosomal protein L32)|OWY74079(50S ribosomal protein L32)	555	OWG15419	ADQ90906	AGM22075	-	AGQ50902	AAZ53649	AAZ44358	ASU14440	OWY74079
OWG14112(ABC transporter ATP-binding protein)|ADQ90660(ABC transporter ATP-binding protein)|AGM22235(ABC transporter ATP-binding protein)|AAV27892(conserved hypothetical protein)|AGQ51075(ABC transporter ATP-binding protein)|AAZ53819(ABC transporter ATP-binding protein)|AAZ44535(putative ABC transporter ATP-binding protein)|OWY73731(ABC transporter ATP-binding protein)	556	OWG14112	ADQ90660	AGM22235	AAV27892	AGQ51075	AAZ53819	AAZ44535	-	OWY73731
OWG16048(pullulanase)|ADQ90788(Pullulanase)|AGM22363(Pullulanase)|AAV27630(putative alkaline amylopullulanas)|AGQ51198(pullulanase)|AAZ53950(pullulanase)|AAZ44671(pullulanase)|ASU13963(Pullulanase)	557	OWG16048	ADQ90788	AGM22363	AAV27630	AGQ51198	AAZ53950	AAZ44671	ASU13963	-
OWG13978(hypothetical protein)|ADQ90591(Putative membrane lipoprotein)|AGM22166(Putative membrane lipoprotein)|AAV27540(putative membrane lipoprotein)|AGQ50992(hypothetical protein)|AAZ53735(conserved hypothetical protein)|AAZ44448(conserved hypothetical protein)|OWY74132(hypothetical protein)	558	OWG13978	ADQ90591	AGM22166	AAV27540	AGQ50992	AAZ53735	AAZ44448	-	OWY74132
OWG15410(50S ribosomal protein L19)|ADQ90513(50S ribosomal protein L19)|AGM22084(50S ribosomal protein L19)|AAV27411(50s ribosomal protein L19)|AGQ50912(50S ribosomal protein L19)|AAZ53658(50S ribosomal protein L19)|AAZ44367(50S ribosomal protein L19)|OWY73588(50S ribosomal protein L19)	559	OWG15410	ADQ90513	AGM22084	AAV27411	AGQ50912	AAZ53658	AAZ44367	-	OWY73588
OWG14075(hypothetical protein)|ADQ90695(hypothetical protein)|AGM22271(hypothetical protein)|AAV27916(conserved hypothetical protein)|AGQ51111(hypothetical protein)|AAZ53855(hypothetical protein)|AAZ44572(hypothetical protein)|OWY74108(hypothetical protein)	560	OWG14075	ADQ90695	AGM22271	AAV27916	AGQ51111	AAZ53855	AAZ44572	-	OWY74108
OWG13964(chromosome replication initiation protein)|ADQ90579(Putative uncharacterized protein)|AGM22153(hypothetical protein)|AAV27849(conserved hypothetical protein)|AGQ50977(hypothetical protein)|AAZ53721(conserved hypothetical protein)|AAZ44433(conserved hypothetical protein)|OWY74147(chromosome replication initiation protein)	561	OWG13964	ADQ90579	AGM22153	AAV27849	AGQ50977	AAZ53721	AAZ44433	-	OWY74147
OWG15438(lipoyltransferase)|ADQ90484(lipoate-protein ligase A)|AGM22054(lipoate-protein ligase A)|AAV27420(lipoate-protein ligase)|AGQ50881(lipoate-protein ligase A)|AAZ53628(lipoate-protein ligase A)|AAZ44337(lipoate-protein ligase A)|OWY74067(lipoyltransferase)	562	OWG15438	ADQ90484	AGM22054	AAV27420	AGQ50881	AAZ53628	AAZ44337	-	OWY74067
OWG13988(PTS ascorbate transporter subunit IIC)|ADQ90622(Transport protein sgaT)|AGM22198(Transport protein sgaT)|AAV27859(phosphotransferase protein for pentitol)|AGQ51004(PTS system ascorbate-specific transporter subunit IIC)|AAZ53747(transport protein sgaT)|AAZ44460(transport protein)|OWY73742(PTS ascorbate transporter subunit IIC)	563	OWG13988	ADQ90622	AGM22198	AAV27859	AGQ51004	AAZ53747	AAZ44460	-	OWY73742
OWG15489(50S ribosomal protein L3)|ADQ90329(50S ribosomal protein L3)|AGM21891(50S ribosomal protein L3)|AAV27444(50s ribosomal protein L3)|AGQ50825(50S ribosomal protein L3)|AAZ53568(50S ribosomal protein L3)|AAZ44281(50S ribosomal protein L3)|OWY73663(50S ribosomal protein L3)	564	OWG15489	ADQ90329	AGM21891	AAV27444	AGQ50825	AAZ53568	AAZ44281	-	OWY73663
OWG16056(hypothetical protein)|ADQ90795(Probable exported protein)|AGM22371(putative exported protein)|AAV27634(conserved hypothetical protein)|AAZ53957(conserved hypothetical protein)|AAZ44678(conserved hypothetical protein)|ASU13971(hypothetical protein)|OWY73978(hypothetical protein)	565	OWG16056	ADQ90795	AGM22371	AAV27634	-	AAZ53957	AAZ44678	ASU13971	OWY73978
OWG16228(multidrug resistance protein)|ADQ90876(Putative ABC transporter ATP-binding-Pr2-like protein)|AGM22452(Putative ABC transporter ATP-binding-Pr2-like protein)|AAV27673(multidrug resistance protein homolog)|AGQ51276(putative ABC transporter ATP-binding - Pr2-like protein)|AAZ54027(putative ABC transporter ATP-binding - Pr2-like protein)|ASU14061(Multidrug resistance-like ATP-binding protei…	566	OWG16228	ADQ90876	AGM22452	AAV27673	AGQ51276	AAZ54027	-	ASU14061	OWY73887
OWG13938(hypothetical protein)|ADQ90523(Putative uncharacterized protein)|AGM22096(hypothetical protein)|AAV27522(hypothetical protein)|AGQ50946(hypothetical protein)|AAZ53690(hypothetical protein)|AAZ44400(hypothetical protein)|OWY73865(hypothetical protein)	567	OWG13938	ADQ90523	AGM22096	AAV27522	AGQ50946	AAZ53690	AAZ44400	-	OWY73865
OWG15517(iron-sulfur cluster scaffold-like protein)|ADQ90355(hypothetical protein)|AGM21921(hypothetical protein)|AAV27767(conserved hypothetical protein)|AAZ53539(conserved hypothetical protein)|AAZ44252(conserved hypothetical protein)|ASU14321(Iron-sulfur cluster assembly scaffold protein IscU)|OWY73948(iron-sulfur cluster scaffold-like protein)	568	OWG15517	ADQ90355	AGM21921	AAV27767	-	AAZ53539	AAZ44252	ASU14321	OWY73948
OWG16135(ribosomal RNA large subunit methyltransferase H)|ADQ90232(Ribosomal RNA large subunit methyltransferase H)|AGM21784(Ribosomal RNA large subunit methyltransferase H)|AAV27347(conserved hypothetical protein)|AAZ53381(conserved hypothetical protein)|AAZ44098(conserved hypothetical protein)|ASU14082(Ribosomal RNA large subunit methyltransferase H)|OWY73908(ribosomal RNA large subunit methylt…	569	OWG16135	ADQ90232	AGM21784	AAV27347	-	AAZ53381	AAZ44098	ASU14082	OWY73908
OWG15603(chromate transporter)|ADQ90374(Chromate transport protein, putative)|AGM21941(Chromate transport protein, putative)|AAV27778(chromate transport protein, putative)|AGQ50777(chromate transport protein)|AAZ53519(chromate transport protein)|AAZ44232(putative chromate transport protein)|OWY73947(chromate transporter)	570	OWG15603	ADQ90374	AGM21941	AAV27778	AGQ50777	AAZ53519	AAZ44232	-	OWY73947
OWG14036(hypothetical protein)|ADQ90653(hypothetical protein)|AGM22228(hypothetical protein)|AAV27884(conserved hypothetical protein)|AAZ53807(conserved hypothetical protein)|AAZ44523(conserved hypothetical protein)|ASU14659(hypothetical protein)|OWY73755(hypothetical protein)	571	OWG14036	ADQ90653	AGM22228	AAV27884	-	AAZ53807	AAZ44523	ASU14659	OWY73755
OWG14113(hypothetical protein)|ADQ90668(hypothetical protein)|AGM22244(hypothetical protein)|AGQ51084(hypothetical protein)|AAZ53829(hypothetical protein)|AAZ44545(hypothetical protein)|ASU14692(hypothetical protein)|OWY73574(hypothetical protein)	572	OWG14113	ADQ90668	AGM22244	-	AGQ51084	AAZ53829	AAZ44545	ASU14692	OWY73574
ADQ90638(Putative uncharacterized protein)|AGM22213(hypothetical protein)|AAV27875(hypothetical protein)|AGQ51052(hypothetical protein)|AAZ53779(hypothetical protein)|AAZ44510(hypothetical protein)|ASU14644(hypothetical protein)|OWY73747(hypothetical protein)	573	-	ADQ90638	AGM22213	AAV27875	AGQ51052	AAZ53779	AAZ44510	ASU14644	OWY73747
OWG16117(hypothetical protein)|ADQ90861(hypothetical protein)|AGM22439(hypothetical protein)|AAV28028(conserved hypothetical protein, p102 paralog)|AGQ51272(hypothetical protein)|AAZ54024(hypothetical protein)|AAZ44745(hypothetical protein)|OWY74221(hypothetical protein)	574	OWG16117	ADQ90861	AGM22439	AAV28028	AGQ51272	AAZ54024	AAZ44745	-	OWY74221
OWG15446(transferase)|ADQ90477(TRSE-like protein)|AGM22046(TRSE-like protein)|AAV27425(transfer complex protein)|AGQ50874(TRSE-like protein)|AAZ53621(TRSE-like protein)|AAZ44330(putative TRSE-like protein)|ASU14407(hypothetical protein)	575	OWG15446	ADQ90477	AGM22046	AAV27425	AGQ50874	AAZ53621	AAZ44330	ASU14407	-
OWG14012(ECF transporter S component)|ADQ90603(Putative uncharacterized protein)|AAV27865(conserved hypothetical protein)|AGQ51037(hypothetical protein)|AAZ53766(conserved hypothetical protein)|AAZ44496(conserved hypothetical protein)|ASU14628(hypothetical protein)|OWY73705(ECF transporter S component)	576	OWG14012	ADQ90603	-	AAV27865	AGQ51037	AAZ53766	AAZ44496	ASU14628	OWY73705
ADQ90492(Hypoxanthine phosphoribosyltransferase)|AGM22062(Hypoxanthine phosphoribosyltransferase)|AAV27721(hypoxanthine phosphoribosyl transferase)|AGQ50889(hypoxanthine phosphoribosyltransferase)|AAZ53636(hypoxanthine phosphoribosyltransferase)|AAZ44345(hypoxanthine phosphoribosyltransferase)|ASU14426(Hypoxanthine phosphoribosyltransferase)|OWY74060(hypoxanthine phosphoribosyltransferase)	577	-	ADQ90492	AGM22062	AAV27721	AGQ50889	AAZ53636	AAZ44345	ASU14426	OWY74060
ADQ90437(hypothetical protein)|AGM22005(hypothetical protein)|AGQ50727(hypothetical protein)|AAZ53790(hypothetical protein)|ASU13931(hypothetical protein)|ASU14194(hypothetical protein)|ASU14221(hypothetical protein)|OWY73834(hypothetical protein)	578	-	ADQ90437	AGM22005	-	AGQ50727	AAZ53790	-	ASU13931,ASU14194,ASU14221	OWY73834
ADQ90564(Putative uncharacterized protein)|AGM22138(hypothetical protein)|AAV27528(conserved hypothetical protein)|AGQ50964(hypothetical protein)|AAZ53709(hypothetical protein)|AAZ44417(hypothetical protein)|ASU14522(hypothetical protein)|OWY74165(hypothetical protein)	579	-	ADQ90564	AGM22138	AAV27528	AGQ50964	AAZ53709	AAZ44417	ASU14522	OWY74165
ADQ90824(Putative uncharacterized protein)|AGM22401(hypothetical protein)|AAV28007(conserved hypothetical protein)|AGQ51237(type II DNA modification enzyme)|AAZ53988(conserved hypothetical protein)|AAZ44710(conserved hypothetical protein)|ASU14014(Restriction enzyme BgcI subunit alpha)|OWY74184(SAM-dependent methyltransferase)	580	-	ADQ90824	AGM22401	AAV28007	AGQ51237	AAZ53988	AAZ44710	ASU14014	OWY74184
ADQ90813(Cytosine-specific methyltransferase)|AGM22389(Cytosine-specific methyltransferase)|AAV28000(conserved hypothetical protein)|AGQ51226(cytosine specific DNA methyltransferase)|AAZ53977(cytosine specific DNA methyltransferase)|AAZ44699(cytosine specific DNA methyltransferase)|ASU13996(Modification methylase HaeIII)|OWY73671(DNA (cytosine-5-)-methyltransferase)	581	-	ADQ90813	AGM22389	AAV28000	AGQ51226	AAZ53977	AAZ44699	ASU13996	OWY73671
ADQ90317(Putative serine protease, subtilase family active site)|AGM21875(Putative serine protease, subtilase family active site protein)|AAV27500(putative serine protease, subtilase family active site)|AGQ50708(hypothetical protein)|AAZ53469(conserved hypothetical protein)|AAZ44183(conserved hypothetical protein)|ASU14240(Ribonuclease J1)|OWY73801(RNase J family beta-CASP ribonuclease)	582	-	ADQ90317	AGM21875	AAV27500	AGQ50708	AAZ53469	AAZ44183	ASU14240	OWY73801
ADQ90569(hypothetical protein)|AGM22143(hypothetical protein)|AAV27844(conserved hypothetical protein)|AGQ50968(hypothetical protein)|AAZ53713(hypothetical protein)|AAZ44423(hypothetical protein)|ASU14528(hypothetical protein)|OWY74168(hypothetical protein)	583	-	ADQ90569	AGM22143	AAV27844	AGQ50968	AAZ53713	AAZ44423	ASU14528	OWY74168
ADQ90403(Amino acid permease)|AGM21970(Adenine phosphoribosyltransferase)|AAV27799(conserved hypothetical protein)|AGQ50746(amino acid permease)|AAZ53488(amino acid permease)|AAZ44201(putative amino acid permease)|ASU14264(hypothetical protein)|OWY73674(amino acid permease)	584	-	ADQ90403	AGM21970	AAV27799	AGQ50746	AAZ53488	AAZ44201	ASU14264	OWY73674
ADQ90398(Putative uncharacterized protein)|AGM21966(hypothetical protein)|AAV27794(hypothetical protein)|AGQ50751(hypothetical protein)|AAZ53493(hypothetical protein)|AAZ44206(hypothetical protein)|ASU14269(hypothetical protein)|OWY73680(hypothetical protein)	585	-	ADQ90398	AGM21966	AAV27794	AGQ50751	AAZ53493	AAZ44206	ASU14269	OWY73680
OWG14054(hypothetical protein)|ADQ90672(Putative uncharacterized protein)|AGM22248(hypothetical protein)|AAV27898(conserved hypothetical protein)|AGQ51088(hypothetical protein)|AAZ53833(hypothetical protein)|AAZ44549(hypothetical protein)|OWY74087(hypothetical protein)	586	OWG14054	ADQ90672	AGM22248	AAV27898	AGQ51088	AAZ53833	AAZ44549	-	OWY74087
OWG13936(type III restriction endonuclease subunit M)|ADQ90525(Site-specific DNA-methyltransferase)|AGM22098(Site-specific DNA-methyltransferase)|AAV27520(site-specific DNA-methyltransferase (adenine-specific))|AGQ50944(type III restriction-modification system: methylase)|AGQ51026(type III restriction-modification system methylase)|OWY73868(type III restriction endonuclease subunit M)	587	OWG13936	ADQ90525	AGM22098	AAV27520	AGQ50944,AGQ51026	-	-	-	OWY73868
OWG15593(hypothetical protein)|ADQ90467(Putative uncharacterized protein)|AGM22036(hypothetical protein)|AAV27429(hypothetical protein)|AAZ53612(conserved hypothetical protein)|AAZ44321(conserved hypothetical protein)|OWY73769(hypothetical protein)	588	OWG15593	ADQ90467	AGM22036	AAV27429	-	AAZ53612	AAZ44321	-	OWY73769
OWG16218(hypothetical protein)|ADQ90867(Putative uncharacterized protein)|AGM22445(hypothetical protein)|AAV27613(conserved hypothetical protein)|ASU14212(hypothetical protein)|ASU14199(hypothetical protein)|OWY73711(hypothetical protein)	589	OWG16218	ADQ90867	AGM22445	AAV27613	-	-	-	ASU14212,ASU14199	OWY73711
OWG15515(50S ribosomal protein L17)|AAV27470(50s ribosomal protein L17)|AGQ50798(50S ribosomal protein L17)|AAZ53541(50S ribosomal protein L17)|AAZ44254(50S ribosomal protein L17)|ASU14323(50S ribosomal protein L17)|OWY73608(50S ribosomal protein L17)	590	OWG15515	-	-	AAV27470	AGQ50798	AAZ53541	AAZ44254	ASU14323	OWY73608
OWG16219(hypothetical protein)|ADQ90866(Putative uncharacterized protein)|AGM22444(hypothetical protein)|AAV27614(conserved hypothetical protein)|ASU14211(hypothetical protein)|ASU14200(hypothetical protein)|OWY73716(hypothetical protein)	591	OWG16219	ADQ90866	AGM22444	AAV27614	-	-	-	ASU14211,ASU14200	OWY73716
OWG14038(hypothetical protein)|ADQ90656(Putative uncharacterized protein)|AGM22231(hypothetical protein)|AAV27887(conserved hypothetical protein)|AGQ51070(hypothetical protein)|AAZ44529(hypothetical protein)|OWY73797(hypothetical protein)	592	OWG14038	ADQ90656	AGM22231	AAV27887	AGQ51070	-	AAZ44529	-	OWY73797
OWG16028(hypothetical protein)|ADQ90764(Putative uncharacterized protein)|AGM22339(hypothetical protein)|AAV27968(hypothetical protein)|AGQ51177(hypothetical protein)|ASU14810(hypothetical protein)|OWY74041(hypothetical protein)	593	OWG16028	ADQ90764	AGM22339	AAV27968	AGQ51177	-	-	ASU14810	OWY74041
OWG16112(hypothetical protein)|AAV27666(surface lipoprotein)|AGQ51266(prolipoprotein p65)|AAZ54018(prolipoprotein p65)|AAZ44739(putative prolipoprotein p65)|ASU14045(hypothetical protein)|OWY74215(hypothetical protein)	594	OWG16112	-	-	AAV27666	AGQ51266	AAZ54018	AAZ44739	ASU14045	OWY74215
OWG15554(50S ribosomal protein L20)|AAV27488(50s ribosomal protein L20)|AGQ50756(50S ribosomal protein L20)|AAZ53498(50S ribosomal protein L20)|AAZ44211(50S ribosomal protein L20)|ASU14274(50S ribosomal protein L20)|OWY73921(50S ribosomal protein L20)	595	OWG15554	-	-	AAV27488	AGQ50756	AAZ53498	AAZ44211	ASU14274	OWY73921
OWG16140(ribonuclease J)|ADQ90237(Putative uncharacterized protein)|AGM21789(hypothetical protein)|AAV27352(conserved hypothetical protein)|AGQ50619(hypothetical protein)|AAZ53386(conserved hypothetical protein)|AAZ44103(conserved hypothetical protein)	596	OWG16140	ADQ90237	AGM21789	AAV27352	AGQ50619	AAZ53386	AAZ44103	-	-
OWG16156(glutamyl-tRNA amidotransferase)|ADQ90249(Asp-tRNAAsn/Glu-tRNAGln amidotransferase C subunit)|AGM21802(Asp-tRNAAsn/Glu-tRNAGln amidotransferase C subunit)|AAZ53404(Asp-tRNAAsn/Glu-tRNAGln amidotransferase C subunit)|AAZ44117(Asp-tRNAAsn/Glu-tRNAGln amidotransferase C subunit)|ASU14112(hypothetical protein)|OWY74282(glutamyl-tRNA amidotransferase)	597	OWG16156	ADQ90249	AGM21802	-	-	AAZ53404	AAZ44117	ASU14112	OWY74282
OWG14098(hypothetical protein)|AAV27597(46kd surface antigen precursor)|AGQ51134(46K surface antigen precursor)|AAZ53879(46K surface antigen precursor)|AAZ44597(putative 46K surface antigen precursor)|ASU14758(46 kDa surface antigen)|OWY73782(hypothetical protein)	598	OWG14098	-	-	AAV27597	AGQ51134	AAZ53879	AAZ44597	ASU14758	OWY73782
OWG16139(signal recognition particle-docking protein FtsY)|AAV27351(cell division protein)|AGQ50618(cell division protein ftsY)|AAZ53385(cell division protein ftsY)|AAZ44102(cell division protein ftsY)|ASU14086(Signal recognition particle receptor FtsY)|OWY73910(signal recognition particle-docking protein FtsY)	599	OWG16139	-	-	AAV27351	AGQ50618	AAZ53385	AAZ44102	ASU14086	OWY73910
OWG16188(tyrosine--tRNA ligase)|AAV27390(tyrosyl tRNA synthetase)|AGQ50676(tyrosyl tRNA synthetase)|AAZ53440(tyrosyl tRNA synthetase)|AAZ44153(tyrosyl tRNA synthetase)|ASU14163(Tyrosine--tRNA ligase)|OWY74251(tyrosine--tRNA ligase)	600	OWG16188	-	-	AAV27390	AGQ50676	AAZ53440	AAZ44153	ASU14163	OWY74251
OWG16210(hypothetical protein)|OWG15404(hypothetical protein)|ADQ90872(Putative uncharacterized protein)|AGM22448(hypothetical protein)|AAV27604(conserved hypothetical protein)|ASU14223(hypothetical protein)|OWY73714(hypothetical protein)	601	OWG16210,OWG15404	ADQ90872	AGM22448	AAV27604	-	-	-	ASU14223	OWY73714
OWG16045(hypothetical protein)|ADQ90918(hypothetical protein)|AGM22360(hypothetical protein)|AAV27989(hypothetical protein)|AAZ53948(conserved hypothetical protein)|ASU13960(hypothetical protein)|OWY73997(hypothetical protein)	602	OWG16045	ADQ90918	AGM22360	AAV27989	-	AAZ53948	-	ASU13960	OWY73997
OWG14085(asparagine ligase)|ADQ90703(asparagine synthetase A)|AGM22281(asparagine synthetase A)|AAV27921(asparaginyl-tRNA synthetase)|AAZ53866(conserved hypothetical protein)|AAZ44583(conserved hypothetical protein)|OWY74123(asparagine ligase)	603	OWG14085	ADQ90703	AGM22281	AAV27921	-	AAZ53866	AAZ44583	-	OWY74123
OWG16144(DNA-directed RNA polymerase subunit delta)|AAV27356(hypothetical protein)|AGQ50623(hypothetical protein)|AAZ53390(hypothetical protein)|AAZ44107(hypothetical protein)|ASU14093(DNA-directed RNA polymerase subunit delta)|OWY73917(DNA-directed RNA polymerase subunit delta)	604	OWG16144	-	-	AAV27356	AGQ50623	AAZ53390	AAZ44107	ASU14093	OWY73917
OWG16047(ribosome assembly cofactor RimP)|ADQ90787(Putative uncharacterized protein)|AGM22362(hypothetical protein)|AAV27991(hypothetical protein)|ABP01137(conserved hypothetical protein)|ASU13962(hypothetical protein)|OWY73999(ribosome assembly cofactor RimP)	605	OWG16047	ADQ90787	AGM22362	AAV27991	-	ABP01137	-	ASU13962	OWY73999
OWG13944(hypothetical protein)|AAV27833(conserved hypothetical protein)|AGQ50952(hypothetical protein)|AAZ53698(hypothetical protein)|AAZ44407(hypothetical protein)|AAZ44406(hypothetical protein)|ASU14506(hypothetical protein)	606	OWG13944	-	-	AAV27833	AGQ50952	AAZ53698	AAZ44407,AAZ44406	ASU14506	-
OWG16130(ribonuclease P protein component)|ADQ90887(Ribonuclease P protein component)|AGM22462(Ribonuclease P protein component)|AAZ54039(ribonuclease P protein component)|AAZ44758(ribonuclease P protein component)|ASU14075(Ribonuclease P protein component)|OWY73897(ribonuclease P protein component)	607	OWG16130	ADQ90887	AGM22462	-	-	AAZ54039	AAZ44758	ASU14075	OWY73897
OWG15504(50S ribosomal protein L18)|AAV27460(50s ribosomal protein L18)|AGQ50809(50S ribosomal protein L18)|AAZ53552(50S ribosomal protein L18)|AAZ44265(50S ribosomal protein L18)|ASU14334(50S ribosomal protein L18)|OWY73612(50S ribosomal protein L18)	608	OWG15504	-	-	AAV27460	AGQ50809	AAZ53552	AAZ44265	ASU14334	OWY73612
ADQ90440(Putative uncharacterized protein)|AGM22008(hypothetical protein)|AGQ50730(hypothetical protein)|AAZ53787(hypothetical protein)|ASU14192(hypothetical protein)|ASU13928(hypothetical protein)|OWY73819(hypothetical protein)	609	-	ADQ90440	AGM22008	-	AGQ50730	AAZ53787	-	ASU14192,ASU13928	OWY73819
ADQ90625(Putative uncharacterized protein)|AGM22201(hypothetical protein)|AAV27856(conserved hypothetical protein, p97 paralog)|AGQ51001(hypothetical protein)|AAZ53744(conserved hypothetical protein)|AAZ44457(conserved hypothetical protein)|ASU14569(hypothetical protein)	610	-	ADQ90625	AGM22201	AAV27856	AGQ51001	AAZ53744	AAZ44457	ASU14569	-
ADQ90402(Adenine phosphoribosyltransferase)|AAV27798(adenine phosphotransferase)|AGQ50747(adenine phosphoribosyltransferase)|AAZ53489(adenine phosphoribosyltransferase)|AAZ44202(adenine phosphoribosyltransferase)|ASU14265(Adenine phosphoribosyltransferase)|OWY73678(adenine phosphoribosyltransferase)	611	-	ADQ90402	-	AAV27798	AGQ50747	AAZ53489	AAZ44202	ASU14265	OWY73678
OWG15582(serine protease)|ADQ90313(Subtilisin-like serine protease)|AGM21871(Subtilisin-like serine protease)|AAV27502(subtilisin-like serine protease)|AAZ53704(subtilisin-like serine protease)|AAZ44179(putative subtilisin-like serine protease)	612	OWG15582	ADQ90313	AGM21871	AAV27502	-	AAZ53704	AAZ44179	-	-
OWG15444(hypothetical protein)|ADQ90905(hypothetical protein)|AGM22048(hypothetical protein)|AAV27423(hypothetical protein)|ASU14410(hypothetical protein)|OWY74051(hypothetical protein)	613	OWG15444	ADQ90905	AGM22048	AAV27423	-	-	-	ASU14410	OWY74051
OWG16095(50S ribosomal protein L33)|ADQ90921(50S ribosomal protein L33)|AGM22413(50S ribosomal protein L33)|AGQ51248(50S ribosomal protein L33)|AAZ54000(50S ribosomal protein L33)|OWY74196(50S ribosomal protein L33)	614	OWG16095	ADQ90921	AGM22413	-	AGQ51248	AAZ54000	-	-	OWY74196
ADQ90444(Putative uncharacterized protein)|AGM22013(hypothetical protein)|AGQ50734(hypothetical protein)|AAZ53785(hypothetical protein)|ASU13924(hypothetical protein)|OWY73825(hypothetical protein)	615	-	ADQ90444	AGM22013	-	AGQ50734	AAZ53785	-	ASU13924	OWY73825
OWG16181(hypothetical protein)|ADQ90276(Predicted protein)|AGM21833(hypothetical protein)|AGQ50666(hypothetical protein)|ASU14148(ATP synthase epsilon chain)|OWY74272(hypothetical protein)	616	OWG16181	ADQ90276	AGM21833	-	AGQ50666	-	-	ASU14148	OWY74272
OWG15465(hypothetical protein)|AAV27437(hypothetical protein)|AGQ50849(hypothetical protein)|AAZ53593(hypothetical protein)|AAZ44305(hypothetical protein)|ASU14379(hypothetical protein)	617	OWG15465	-	-	AAV27437	AGQ50849	AAZ53593	AAZ44305	ASU14379	-
OWG14097(hypothetical protein)|AAV27931(hypothetical protein)|AGQ51132(hypothetical protein)|ABP01128(conserved hypothetical protein)|AAZ44595(hypothetical protein)|ASU14756(hypothetical protein)	618	OWG14097	-	-	AAV27931	AGQ51132	ABP01128	AAZ44595	ASU14756	-
OWG14037(hypothetical protein)|AAV27885(conserved hypothetical protein)|AGQ51068(hypothetical protein)|AAZ53808(hypothetical protein)|AAZ44524(hypothetical protein)|ASU14660(hypothetical protein)	619	OWG14037	-	-	AAV27885	AGQ51068	AAZ53808	AAZ44524	ASU14660	-
OWG14051(hypothetical protein)|AAZ53828(hypothetical protein)|AAZ44544(hypothetical protein)|ASU14651(hypothetical protein)|ASU14691(hypothetical protein)|OWY73572(hypothetical protein)	620	OWG14051	-	-	-	-	AAZ53828	AAZ44544	ASU14651,ASU14691	OWY73572
OWG16212(hypothetical protein)|ADQ90871(Putative uncharacterized protein)|AGM22447(hypothetical protein)|AAV27605(hypothetical protein)|ASU14219(hypothetical protein)|OWY73713(hypothetical protein)	621	OWG16212	ADQ90871	AGM22447	AAV27605	-	-	-	ASU14219	OWY73713
OWG13998(hypothetical protein)|ADQ90546(Putative uncharacterized protein)|AGM22120(hypothetical protein)|AAV27508(hypothetical protein)|ASU14476(hypothetical protein)|OWY73629(hypothetical protein)	622	OWG13998	ADQ90546	AGM22120	AAV27508	-	-	-	ASU14476	OWY73629
OWG16094(preprotein translocase subunit SecE)|ADQ90835(preprotein translocase subunit SecE)|AGM22412(preprotein translocase subunit SecE)|AAV28013(hypothetical protein)|AAZ44721(conserved hypothetical protein)|OWY74197(preprotein translocase subunit SecE)	623	OWG16094	ADQ90835	AGM22412	AAV28013	-	-	AAZ44721	-	OWY74197
ADQ90432(hypothetical protein)|AGM22000(hypothetical protein)|AGQ50723(hypothetical protein)|AAZ53794(hypothetical protein)|ASU13937(hypothetical protein)|OWY73835(hypothetical protein)	624	-	ADQ90432	AGM22000	-	AGQ50723	AAZ53794	-	ASU13937	OWY73835
ADQ90446(Putative ICEF Integrative Conjugal Element-II)|AGM22015(Putative ICEF Integrative Conjugal Element-II)|AGQ50736(putative ICEF Integrative Conjugal Element - II)|AAZ53783(putative ICEF Integrative Conjugal Element - II)|ASU13921(hypothetical protein)|OWY73827(hypothetical protein)	625	-	ADQ90446	AGM22015	-	AGQ50736	AAZ53783	-	ASU13921	OWY73827
ADQ90433(Putative uncharacterized protein)|AGM22001(hypothetical protein)|AGQ50724(hypothetical protein)|AAZ53793(hypothetical protein)|ASU13936(hypothetical protein)|OWY73836(hypothetical protein)	626	-	ADQ90433	AGM22001	-	AGQ50724	AAZ53793	-	ASU13936	OWY73836
ADQ90516(Putative uncharacterized protein)|AGM22089(hypothetical protein)|AAV27405(hypothetical protein)|AAZ44372(hypothetical protein)|ASU14458(hypothetical protein)|OWY73639(hypothetical protein)	627	-	ADQ90516	AGM22089	AAV27405	-	-	AAZ44372	ASU14458	OWY73639
ADQ90904(hypothetical protein)|AGM22012(hypothetical protein)|AGQ50733(hypothetical protein)|ABP01113(hypothetical protein)|ASU13925(hypothetical protein)|OWY73824(hypothetical protein)	628	-	ADQ90904	AGM22012	-	AGQ50733	ABP01113	-	ASU13925	OWY73824
ADQ90442(Putative uncharacterized protein)|AGM22010(hypothetical protein)|AGQ50732(hypothetical protein)|AAZ53786(hypothetical protein)|ASU13926(hypothetical protein)|OWY73822(hypothetical protein)	629	-	ADQ90442	AGM22010	-	AGQ50732	AAZ53786	-	ASU13926	OWY73822
ADQ90468(Putative uncharacterized protein)|AGM22037(hypothetical protein)|AAV27428(hypothetical protein)|AAZ53613(hypothetical protein)|AAZ44322(hypothetical protein)|OWY73765(hypothetical protein)	630	-	ADQ90468	AGM22037	AAV27428	-	AAZ53613	AAZ44322	-	OWY73765
ADQ90435(Putative ICEF Integrative Conjugal Element-IIC)|AGM22003(Putative ICEF Integrative Conjugal Element-IIC)|AGQ50725(putative ICEF Integrative Conjugal Element - IIC)|AAZ53792(putative ICEF Integrative Conjugal Element - IIC)|ASU13934(hypothetical protein)|OWY73838(hypothetical protein)	631	-	ADQ90435	AGM22003	-	AGQ50725	AAZ53792	-	ASU13934	OWY73838
ADQ90447(putative ICEF-II)|AGM22016(putative ICEF-II)|AGQ50738(putative ICEF-II)|AAZ53782(putative ICEF-II)|ASU13920(hypothetical protein)|OWY73831(hypothetical protein)	632	-	ADQ90447	AGM22016	-	AGQ50738	AAZ53782	-	ASU13920	OWY73831
OWG16147(hypothetical protein)|AAV27360(hypothetical protein)|AGQ50627(hypothetical protein)|AAZ53394(hypothetical protein)|ASU14098(hypothetical protein)	633	OWG16147	-	-	AAV27360	AGQ50627	AAZ53394	-	ASU14098	-
OWG13949(hypothetical protein)|AAV27838(hypothetical protein)|AAZ44412(hypothetical protein)|ASU14512(hypothetical protein)|OWY74160(hypothetical protein)	634	OWG13949	-	-	AAV27838	-	-	AAZ44412	ASU14512	OWY74160
OWG13957(hypothetical protein)|ADQ90572(Putative uncharacterized protein)|AGM22146(hypothetical protein)|AAZ44426(hypothetical protein)|OWY74154(hypothetical protein)	635	OWG13957	ADQ90572	AGM22146	-	-	-	AAZ44426	-	OWY74154
ADQ90434(Putative uncharacterized protein)|AGM22002(hypothetical protein)|ABP01116(hypothetical protein)|ASU13935(hypothetical protein)|OWY73837(hypothetical protein)	636	-	ADQ90434	AGM22002	-	-	ABP01116	-	ASU13935	OWY73837
ADQ90777(Putative uncharacterized protein)|AGM22350(hypothetical protein)|AAV27982(hypothetical protein)|ABP01136(hypothetical protein)|ASU13950(hypothetical protein)	637	-	ADQ90777	AGM22350	AAV27982	-	ABP01136	-	ASU13950	-
AAV27773(hypothetical protein)|AGQ50782(hypothetical protein)|AAZ53524(hypothetical protein)|AAZ44237(hypothetical protein)|ASU14303(hypothetical protein)	638	-	-	-	AAV27773	AGQ50782	AAZ53524	AAZ44237	ASU14303	-
OWG16154(hypothetical protein)|AAV27690(hypothetical protein)|AGQ50637(hypothetical protein)|AAZ53402(hypothetical protein)	639	OWG16154	-	-	AAV27690	AGQ50637	AAZ53402	-	-	-
AGQ51014(putative type III restriction-modification system: methylase)|AAZ44470(putative type III restriction-modification system: methylase)|ASU14589(hypothetical protein)|ASU14594(hypothetical protein)	640	-	-	-	-	AGQ51014	-	AAZ44470	ASU14589,ASU14594	-
OWG13961(hypothetical protein)|ADQ90575(Predicted protein)|AGM22149(hypothetical protein)|OWY74157(hypothetical protein)	641	OWG13961	ADQ90575	AGM22149	-	-	-	-	-	OWY74157
OWG13912(hypothetical protein)|AGQ50919(hypothetical protein)|AAZ44374(conserved hypothetical protein)|ASU14469(hypothetical protein)	642	OWG13912	-	-	-	AGQ50919	-	AAZ44374	ASU14469	-
OWG16217(hypothetical protein)|AAV27610(conserved hypothetical protein)|ASU14214(hypothetical protein)|ASU14197(hypothetical protein)	643	OWG16217	-	-	AAV27610	-	-	-	ASU14214,ASU14197	-
OWG16235(hypothetical protein)|ADQ90258(Putative uncharacterized protein)|AGM21811(hypothetical protein)|OWY74280(hypothetical protein)	644	OWG16235	ADQ90258	AGM21811	-	-	-	-	-	OWY74280
OWG14025(hypothetical protein)|ADQ90642(Predicted protein)|AGM22217(hypothetical protein)|OWY73746(hypothetical protein)	645	OWG14025	ADQ90642	AGM22217	-	-	-	-	-	OWY73746
OWG15473(hypothetical protein)|ADQ90424(Predicted protein)|AGM21992(hypothetical protein)|OWY73858(hypothetical protein)	646	OWG15473	ADQ90424	AGM21992	-	-	-	-	-	OWY73858
OWG16216(hypothetical protein)|AAV27609(hypothetical protein)|ASU14215(hypothetical protein)|ASU14196(hypothetical protein)	647	OWG16216	-	-	AAV27609	-	-	-	ASU14215,ASU14196	-
ADQ90567(hypothetical protein)|AGM22141(hypothetical protein)|ASU14526(hypothetical protein)|OWY74166(hypothetical protein)	648	-	ADQ90567	AGM22141	-	-	-	-	ASU14526	OWY74166
ADQ90441(Predicted protein)|AGM22009(hypothetical protein)|ASU13927(hypothetical protein)|OWY73820(hypothetical protein)	649	-	ADQ90441	AGM22009	-	-	-	-	ASU13927	OWY73820
AAV27406(conserved hypothetical protein)|ASU14457(Bicarbonate transport ATP-binding protein CmpD)|ASU14488(Fe(3+) ions import ATP-binding protein FbpC)|OWY74289(ABC transporter ATP-binding protein)	650	-	-	-	AAV27406	-	-	-	ASU14457,ASU14488	OWY74289
AAV27620(hypothetical protein)|ABP01129(hypothetical protein)|ABO93481(hypothetical protein)|ASU14796(hypothetical protein)	651	-	-	-	AAV27620	-	ABP01129	ABO93481	ASU14796	-
AGQ51020(putative transposase)|AGQ51017(putative transposase)|ASU14606(hypothetical protein)|ASU14602(hypothetical protein)	652	-	-	-	-	AGQ51020,AGQ51017	-	-	ASU14606,ASU14602	-
AGQ51180(hypothetical protein)|AAZ53925(conserved hypothetical protein)|AAZ44655(conserved hypothetical protein)|ASU14812(hypothetical protein)	653	-	-	-	-	AGQ51180	AAZ53925	AAZ44655	ASU14812	-
AGQ50704(hypothetical protein)|AGQ50951(hypothetical protein)|ABP01101(hypothetical protein)|ABP01108(hypothetical protein)	654	-	-	-	-	AGQ50704,AGQ50951	ABP01101,ABP01108	-	-	-
AGQ50984(hypothetical protein)|AAZ44440(hypothetical protein)|ASU14549(hypothetical protein)|OWY74145(hypothetical protein)	655	-	-	-	-	AGQ50984	-	AAZ44440	ASU14549	OWY74145
ABP01132(hypothetical protein)|ABP01134(hypothetical protein)|ABP01135(hypothetical protein)|ABO93483(hypothetical protein)	656	-	-	-	-	-	ABP01132,ABP01134,ABP01135	ABO93483	-	-
ABP01133(hypothetical protein)|AAZ53932(hypothetical protein)|ASU14813(hypothetical protein)|ASU13941(hypothetical protein)	657	-	-	-	-	-	ABP01133,AAZ53932	-	ASU14813,ASU13941	-
OWG15464(hypothetical protein)|AAV27436(hypothetical protein)|ABO93474(conserved hypothetical protein)	658	OWG15464	-	-	AAV27436	-	-	ABO93474	-	-
OWG16146(hypothetical protein)|AAV27359(hypothetical protein)|ASU14097(hypothetical protein)	659	OWG16146	-	-	AAV27359	-	-	-	ASU14097	-
OWG16215(hypothetical protein)|AAV27608(hypothetical protein)|ASU14216(hypothetical protein)	660	OWG16215	-	-	AAV27608	-	-	-	ASU14216	-
OWG15581(hypothetical protein)|AAV27811(hypothetical protein)|ASU14504(hypothetical protein)	661	OWG15581	-	-	AAV27811	-	-	-	ASU14504	-
OWG13958(hypothetical protein)|AAV27529(hypothetical protein)|AAZ44427(hypothetical protein)	662	OWG13958	-	-	AAV27529	-	-	AAZ44427	-	-
ADQ90874(Putative uncharacterized protein)|AGM22450(hypothetical protein)|OWY73884(hypothetical protein)	663	-	ADQ90874	AGM22450	-	-	-	-	-	OWY73884
ADQ90521(Putative uncharacterized protein)|AGM22093(hypothetical protein)|AAZ44402(conserved hypothetical protein)	664	-	ADQ90521	AGM22093	-	-	-	AAZ44402	-	-
ADQ90551(Predicted protein)|AGM22125(hypothetical protein)|OWY73630(hypothetical protein)	665	-	ADQ90551	AGM22125	-	-	-	-	-	OWY73630
ADQ90443(Predicted protein)|AGM22011(hypothetical protein)|OWY73823(hypothetical protein)	666	-	ADQ90443	AGM22011	-	-	-	-	-	OWY73823
ADQ90751(Putative uncharacterized protein)|AGM22325(hypothetical protein)|OWY74011(hypothetical protein)	667	-	ADQ90751	AGM22325	-	-	-	-	-	OWY74011
ADQ90823(ISMHp1 transposase)|AGM22400(ISMHp1 transposase)|AAV27655(transposase)	668	-	ADQ90823	AGM22400	AAV27655	-	-	-	-	-
ADQ90449(Predicted protein)|AGM22018(hypothetical protein)|OWY73830(hypothetical protein)	669	-	ADQ90449	AGM22018	-	-	-	-	-	OWY73830
AAV27746(hypothetical protein)|AAZ53594(hypothetical protein)|ASU14381(hypothetical protein)	670	-	-	-	AAV27746	-	AAZ53594	-	ASU14381	-
ADQ90716(Putative uncharacterized protein)|AGM22293(hypothetical protein)|OWY73781(hypothetical protein)	671	-	ADQ90716	AGM22293	-	-	-	-	-	OWY73781
ADQ90577(hypothetical protein)|AGM22151(hypothetical protein)|AAZ44431(hypothetical protein)	672	-	ADQ90577	AGM22151	-	-	-	AAZ44431	-	-
ADQ90288(Predicted protein)|AGM21846(hypothetical protein)|OWY74254(hypothetical protein)	673	-	ADQ90288	AGM21846	-	-	-	-	-	OWY74254
ADQ90641(Putative uncharacterized protein)|AGM22216(hypothetical protein)|OWY73575(hypothetical protein)	674	-	ADQ90641	AGM22216	-	-	-	-	-	OWY73575
ADQ90542(Putative uncharacterized protein)|AGM22116(hypothetical protein)|ASU14480(hypothetical protein)	675	-	ADQ90542	AGM22116	-	-	-	-	ASU14480	-
AAV27496(conserved hypothetical protein, p102 paralog)|ABO93472(hypothetical protein)|OWY73812(hypothetical protein)	676	-	-	-	AAV27496	-	-	ABO93472	-	OWY73812
AGQ50971(hypothetical protein)|ABP01110(hypothetical protein)|ABO93476(hypothetical protein)	677	-	-	-	-	AGQ50971	ABP01110	ABO93476	-	-
AGQ51022(hypothetical protein)|AAZ44482(hypothetical protein)|ASU14610(hypothetical protein)	678	-	-	-	-	AGQ51022	-	AAZ44482	ASU14610	-
AGQ50703(GTP-binding protein lepA)|AGQ50950(hypothetical protein)|ASU14233(hypothetical protein)	679	-	-	-	-	AGQ50703,AGQ50950	-	-	ASU14233	-
AGQ51021(hypothetical protein)|AAZ44481(hypothetical protein)|ASU14609(hypothetical protein)	680	-	-	-	-	AGQ51021	-	AAZ44481	ASU14609	-
AGQ51023(hypothetical protein)|AAZ44483(hypothetical protein)|ASU14611(hypothetical protein)	681	-	-	-	-	AGQ51023	-	AAZ44483	ASU14611	-
AGQ51016(hypothetical protein)|ABO93478(hypothetical protein)|ASU14599(hypothetical protein)	682	-	-	-	-	AGQ51016	-	ABO93478	ASU14599	-
AGQ51024(subtilisin-like serine protease)|AAZ44485(conserved hypothetical protein)|ASU14613(hypothetical protein)	683	-	-	-	-	AGQ51024	-	AAZ44485	ASU14613	-
AGQ51015(hypothetical protein)|AAZ44471(conserved hypothetical protein)|ASU14597(hypothetical protein)	684	-	-	-	-	AGQ51015	-	AAZ44471	ASU14597	-
ASU13979(hypothetical protein)|OWY73976(hypothetical protein)|OWY73972(hypothetical protein)	685	-	-	-	-	-	-	-	ASU13979	OWY73976,OWY73972
AGQ51179(hypothetical protein)|AAZ53924(hypothetical protein)|AAZ44654(hypothetical protein)	686	-	-	-	-	AGQ51179	AAZ53924	AAZ44654	-	-
AGQ51210(hypothetical protein)|OWY73968(hypothetical protein)|OWY73967(hypothetical protein)	687	-	-	-	-	AGQ51210	-	-	-	OWY73968,OWY73967
AGQ51146(hypothetical protein)|ASU14774(hypothetical protein)|OWY74009(hypothetical protein)	688	-	-	-	-	AGQ51146	-	-	ASU14774	OWY74009
AAZ53811(hypothetical protein)|AAZ44528(hypothetical protein)|ASU14664(hypothetical protein)	689	-	-	-	-	-	AAZ53811	AAZ44528	ASU14664	-
AAZ53674(hypothetical protein)|AAZ44384(hypothetical protein)|ASU14482(hypothetical protein)	690	-	-	-	-	-	AAZ53674	AAZ44384	ASU14482	-
AAZ44477(putative transposase)|AAZ44472(putative transposase)|ASU14601(hypothetical protein)	691	-	-	-	-	-	-	AAZ44477,AAZ44472	ASU14601	-
AAZ44488(hypothetical protein)|ASU14619(hypothetical protein)|OWY73695(hypothetical protein)	692	-	-	-	-	-	-	AAZ44488	ASU14619	OWY73695
AAZ44480(hypothetical protein)|AAZ44475(hypothetical protein)|ASU14608(hypothetical protein)	693	-	-	-	-	-	-	AAZ44480,AAZ44475	ASU14608	-
OWG13917(hypothetical protein)|AAV27821(hypothetical protein)	694	OWG13917	-	-	AAV27821	-	-	-	-	-
OWG15530(hypothetical protein)|OWY73962(hypothetical protein)	695	OWG15530	-	-	-	-	-	-	-	OWY73962
OWG15558(hypothetical protein)|ASU14378(hypothetical protein)	696	OWG15558	-	-	-	-	-	-	ASU14378	-
OWG16214(hypothetical protein)|AAV27607(conserved hypothetical protein)	697	OWG16214	-	-	AAV27607	-	-	-	-	-
ADQ90352(50S ribosomal protein L17)|AGM21918(50S ribosomal protein L17)	698	-	ADQ90352	AGM21918	-	-	-	-	-	-
ADQ90245(Predicted protein)|AGM21798(hypothetical protein)	699	-	ADQ90245	AGM21798	-	-	-	-	-	-
ADQ90465(Predicted protein)|AGM22034(hypothetical protein)	700	-	ADQ90465	AGM22034	-	-	-	-	-	-
ADQ90236(Cell division protein ftsY)|AGM21788(Cell division protein ftsY)	701	-	ADQ90236	AGM21788	-	-	-	-	-	-
ADQ90263(Predicted protein)|AGM21819(hypothetical protein)	702	-	ADQ90263	AGM21819	-	-	-	-	-	-
ADQ90855(Prolipoprotein p65)|AGM22433(Prolipoprotein p65)	703	-	ADQ90855	AGM22433	-	-	-	-	-	-
ADQ90407(Predicted protein)|AGM21974(hypothetical protein)	704	-	ADQ90407	AGM21974	-	-	-	-	-	-
ADQ90257(Predicted protein)|AGM21812(hypothetical protein)	705	-	ADQ90257	AGM21812	-	-	-	-	-	-
ADQ90718(46 kDa surface antigen)|AGM22295(46 kDa surface antigen)	706	-	ADQ90718	AGM22295	-	-	-	-	-	-
ADQ90342(50S ribosomal protein L18)|AGM21907(50S ribosomal protein L18)	707	-	ADQ90342	AGM21907	-	-	-	-	-	-
ADQ90286(Tyrosyl-tRNA synthetase)|AGM21843(Tyrosyl-tRNA synthetase)	708	-	ADQ90286	AGM21843	-	-	-	-	-	-
ADQ90854(Predicted protein)|AGM22432(hypothetical protein)	709	-	ADQ90854	AGM22432	-	-	-	-	-	-
ADQ90843(Predicted protein)|AGM22422(hypothetical protein)	710	-	ADQ90843	AGM22422	-	-	-	-	-	-
ADQ90426(Predicted protein)|AGM21995(hypothetical protein)	711	-	ADQ90426	AGM21995	-	-	-	-	-	-
ADQ90395(50S ribosomal protein L20)|AGM21962(50S ribosomal protein L20)	712	-	ADQ90395	AGM21962	-	-	-	-	-	-
ADQ90768(Putative uncharacterized protein)|AGM22342(hypothetical protein)	713	-	ADQ90768	AGM22342	-	-	-	-	-	-
AAV27558(hypothetical protein)|AGQ51029(hypothetical protein)	714	-	-	-	AAV27558	AGQ51029	-	-	-	-
AAV27556(conserved hypothetical protein)|ASU14617(hypothetical protein)	715	-	-	-	AAV27556	-	-	-	ASU14617	-
AAV27681(conserved hypothetical protein)|ASU14096(hypothetical protein)	716	-	-	-	AAV27681	-	-	-	ASU14096	-
AAV27936(hypothetical protein)|ABO93480(hypothetical protein)	717	-	-	-	AAV27936	-	-	ABO93480	-	-
AAV27999(hypothetical protein)|AAZ53976(hypothetical protein)	718	-	-	-	AAV27999	-	AAZ53976	-	-	-
AGQ51286(hypothetical protein)|ASU14073(Membrane protein insertase MisCA)	719	-	-	-	-	AGQ51286	-	-	ASU14073	-
AGQ51019(hypothetical protein)|ASU14605(hypothetical protein)	720	-	-	-	-	AGQ51019	-	-	ASU14605	-
AGQ50752(hypothetical protein)|AAZ53494(hypothetical protein)	721	-	-	-	-	AGQ50752	AAZ53494	-	-	-
AGQ50918(type II DNA modification enzyme)|AAZ53665(putative type II DNA modification enzyme: methyltransferase)	722	-	-	-	-	AGQ50918	AAZ53665	-	-	-
AGQ50974(hypothetical protein)|AAZ53718(hypothetical protein)	723	-	-	-	-	AGQ50974	AAZ53718	-	-	-
AGQ50684(hypothetical protein)|OWY74238(ribosome biogenesis GTPase Der)	724	-	-	-	-	AGQ50684	-	-	-	OWY74238
AGQ50949(hypothetical protein)|AAZ53693(conserved hypothetical protein)	725	-	-	-	-	AGQ50949	AAZ53693	-	-	-
AGQ50731(hypothetical protein)|ABP01115(hypothetical protein)	726	-	-	-	-	AGQ50731	ABP01115	-	-	-
AGQ50865(hypothetical protein)|ASU14398(hypothetical protein)	727	-	-	-	-	AGQ50865	-	-	ASU14398	-
AGQ50720(triosephosphate isomerase)|ASU14254(Triosephosphate isomerase)	728	-	-	-	-	AGQ50720	-	-	ASU14254	-
ABP01100(hypothetical protein)|ABO93470(conserved hypothetical protein)	729	-	-	-	-	-	ABP01100	ABO93470	-	-
ABP01109(hypothetical protein)|ASU14525(hypothetical protein)	730	-	-	-	-	-	ABP01109	-	ASU14525	-
ABP01114(hypothetical protein)|OWY73821(hypothetical protein)	731	-	-	-	-	-	ABP01114	-	-	OWY73821
ASU14666(hypothetical protein)|OWY73795(hypothetical protein)	732	-	-	-	-	-	-	-	ASU14666	OWY73795
AAZ44484(hypothetical protein)|ASU14612(hypothetical protein)	733	-	-	-	-	-	-	AAZ44484	ASU14612	-
ASU14462(hypothetical protein)|OWY73625(hypothetical protein)	734	-	-	-	-	-	-	-	ASU14462	OWY73625
ASU14104(putative phospholipid import ATP-binding protein MlaF)|ASU14108(putative phospholipid import ATP-binding protein MlaF)	735	-	-	-	-	-	-	-	ASU14104,ASU14108	-
ASU14773(Lon protease)|OWY74010(endopeptidase La)	736	-	-	-	-	-	-	-	ASU14773	OWY74010
ASU14091(Arginine--tRNA ligase)|OWY73915(hypothetical protein)	737	-	-	-	-	-	-	-	ASU14091	OWY73915
ASU14288(hypothetical protein)|OWY73924(hypothetical protein)	738	-	-	-	-	-	-	-	ASU14288	OWY73924
ASU14190(hypothetical protein)|ASU13933(hypothetical protein)	739	-	-	-	-	-	-	-	ASU14190,ASU13933	-
ASU14726(hypothetical protein)|OWY74114(hypothetical protein)	740	-	-	-	-	-	-	-	ASU14726	OWY74114
ASU14150(30S ribosomal protein S2)|OWY74273(30S ribosomal protein S2)	741	-	-	-	-	-	-	-	ASU14150	OWY74273
ASU14121(DNA topoisomerase 4 subunit A)|OWY74277(DNA topoisomerase IV)	742	-	-	-	-	-	-	-	ASU14121	OWY74277
ASU13919(hypothetical protein)|OWY73828(hypothetical protein)	743	-	-	-	-	-	-	-	ASU13919	OWY73828
ASU14355(hypothetical protein)|OWY73651(adhesin)	744	-	-	-	-	-	-	-	ASU14355	OWY73651
ASU14037(UvrABC system protein B)|OWY74210(excinuclease ABC subunit B)	745	-	-	-	-	-	-	-	ASU14037	OWY74210
ASU14672(hypothetical protein)|OWY73790(hypothetical protein)	746	-	-	-	-	-	-	-	ASU14672	OWY73790
OWY73679(hypothetical protein)|OWY73919(hypothetical protein)	747	-	-	-	-	-	-	-	-	OWY73679,OWY73919
OWG16059(hypothetical protein)	748	OWG16059	-	-	-	-	-	-	-	-
OWG13999(hypothetical protein)	749	OWG13999	-	-	-	-	-	-	-	-
OWG15461(hypothetical protein)	750	OWG15461	-	-	-	-	-	-	-	-
OWG15466(hypothetical protein)	751	OWG15466	-	-	-	-	-	-	-	-
OWG16121(hypothetical protein)	752	OWG16121	-	-	-	-	-	-	-	-
OWG16120(hypothetical protein)	753	OWG16120	-	-	-	-	-	-	-	-
OWG16211(hypothetical protein)	754	OWG16211	-	-	-	-	-	-	-	-
ADQ90520(Putative uncharacterized protein)	755	-	ADQ90520	-	-	-	-	-	-	-
ADQ90713(Predicted protein)	756	-	ADQ90713	-	-	-	-	-	-	-
ADQ90655(Predicted protein)	757	-	ADQ90655	-	-	-	-	-	-	-
ADQ90772(Predicted protein)	758	-	ADQ90772	-	-	-	-	-	-	-
ADQ90869(Predicted protein)	759	-	ADQ90869	-	-	-	-	-	-	-
ADQ90868(Predicted protein)	760	-	ADQ90868	-	-	-	-	-	-	-
ADQ90746(Predicted protein)	761	-	ADQ90746	-	-	-	-	-	-	-
ADQ90737(Predicted protein)	762	-	ADQ90737	-	-	-	-	-	-	-
AGM22230(hypothetical protein)	763	-	-	AGM22230	-	-	-	-	-	-
AGM21965(hypothetical protein)	764	-	-	AGM21965	-	-	-	-	-	-
AGM22178(hypothetical protein)	765	-	-	AGM22178	-	-	-	-	-	-
AAV27438(hypothetical protein)	766	-	-	-	AAV27438	-	-	-	-	-
AAV27652(hypothetical protein)	767	-	-	-	AAV27652	-	-	-	-	-
AAV27868(hypothetical protein)	768	-	-	-	AAV27868	-	-	-	-	-
AAV27623(hypothetical protein)	769	-	-	-	AAV27623	-	-	-	-	-
AAV27548(hypothetical protein)	770	-	-	-	AAV27548	-	-	-	-	-
AAV27404(hypothetical protein)	771	-	-	-	AAV27404	-	-	-	-	-
AAV27973(hypothetical protein)	772	-	-	-	AAV27973	-	-	-	-	-
AAV27996(hypothetical protein)	773	-	-	-	AAV27996	-	-	-	-	-
AAV27872(hypothetical protein)	774	-	-	-	AAV27872	-	-	-	-	-
AAV27680(hypothetical protein)	775	-	-	-	AAV27680	-	-	-	-	-
AAV27403(hypothetical protein)	776	-	-	-	AAV27403	-	-	-	-	-
AAV28008(hypothetical protein)	777	-	-	-	AAV28008	-	-	-	-	-
AAV27700(hypothetical protein)	778	-	-	-	AAV27700	-	-	-	-	-
AAV27682(hypothetical protein)	779	-	-	-	AAV27682	-	-	-	-	-
AAV28023(hypothetical protein)	780	-	-	-	AAV28023	-	-	-	-	-
AAV27974(hypothetical protein)	781	-	-	-	AAV27974	-	-	-	-	-
AAV27577(hypothetical protein)	782	-	-	-	AAV27577	-	-	-	-	-
AAV27765(hypothetical protein)	783	-	-	-	AAV27765	-	-	-	-	-
AAV27815(hypothetical protein)	784	-	-	-	AAV27815	-	-	-	-	-
AAV27640(conserved hypothetical protein)	785	-	-	-	AAV27640	-	-	-	-	-
AAV27432(hypothetical protein)	786	-	-	-	AAV27432	-	-	-	-	-
AAV27392(hypothetical protein)	787	-	-	-	AAV27392	-	-	-	-	-
AAV28030(hypothetical protein)	788	-	-	-	AAV28030	-	-	-	-	-
AAV27570(hypothetical protein)	789	-	-	-	AAV27570	-	-	-	-	-
AGQ51067(hypothetical protein)	790	-	-	-	-	AGQ51067	-	-	-	-
AGQ50847(hypothetical protein)	791	-	-	-	-	AGQ50847	-	-	-	-
AGQ50737(putative ICEF-II)	792	-	-	-	-	AGQ50737	-	-	-	-
AGQ51194(DNA polymerase III alpha subunit)	793	-	-	-	-	AGQ51194	-	-	-	-
AGQ50867(hypothetical protein)	794	-	-	-	-	AGQ50867	-	-	-	-
AGQ51083(hypothetical protein)	795	-	-	-	-	AGQ51083	-	-	-	-
AGQ50990(ABC transport system permease protein p69)	796	-	-	-	-	AGQ50990	-	-	-	-
AGQ50632(hypothetical protein)	797	-	-	-	-	AGQ50632	-	-	-	-
AGQ50963(hypothetical protein)	798	-	-	-	-	AGQ50963	-	-	-	-
AGQ51027(type III restriction-modification system: methylase)	799	-	-	-	-	AGQ51027	-	-	-	-
AGQ50905(hypothetical protein)	800	-	-	-	-	AGQ50905	-	-	-	-
AGQ50924(hypothetical protein)	801	-	-	-	-	AGQ50924	-	-	-	-
AGQ50729(hypothetical protein)	802	-	-	-	-	AGQ50729	-	-	-	-
AGQ51060(hypothetical protein)	803	-	-	-	-	AGQ51060	-	-	-	-
AGQ51165(hypothetical protein)	804	-	-	-	-	AGQ51165	-	-	-	-
AGQ50750(hypothetical protein)	805	-	-	-	-	AGQ50750	-	-	-	-
AGQ50706(hypothetical protein)	806	-	-	-	-	AGQ50706	-	-	-	-
AGQ50718(hypothetical protein)	807	-	-	-	-	AGQ50718	-	-	-	-
AGQ50957(hypothetical protein)	808	-	-	-	-	AGQ50957	-	-	-	-
AGQ50926(hypothetical protein)	809	-	-	-	-	AGQ50926	-	-	-	-
AGQ51273(adhesin like-protein P146)	810	-	-	-	-	AGQ51273	-	-	-	-
AGQ51277(hypothetical protein)	811	-	-	-	-	AGQ51277	-	-	-	-
AGQ51216(putative type III restriction-modification system: methylase)	812	-	-	-	-	AGQ51216	-	-	-	-
AGQ51065(hypothetical protein)	813	-	-	-	-	AGQ51065	-	-	-	-
AGQ50991(ABC transport system permease protein p69)	814	-	-	-	-	AGQ50991	-	-	-	-
AGQ51018(hypothetical protein)	815	-	-	-	-	AGQ51018	-	-	-	-
AGQ50958(hypothetical protein)	816	-	-	-	-	AGQ50958	-	-	-	-
AGQ50753(hypothetical protein)	817	-	-	-	-	AGQ50753	-	-	-	-
AGQ50628(hypothetical protein)	818	-	-	-	-	AGQ50628	-	-	-	-
AGQ50930(permease)	819	-	-	-	-	AGQ50930	-	-	-	-
AGQ51066(30S ribosomal protein S7)	820	-	-	-	-	AGQ51066	-	-	-	-
ABP01118(hypothetical protein)	821	-	-	-	-	-	ABP01118	-	-	-
ABP01127(hypothetical protein)	822	-	-	-	-	-	ABP01127	-	-	-
AAZ53809(hypothetical protein)	823	-	-	-	-	-	AAZ53809	-	-	-
ABP01122(hypothetical protein)	824	-	-	-	-	-	ABP01122	-	-	-
AAZ53814(hypothetical protein)	825	-	-	-	-	-	AAZ53814	-	-	-
ABP01107(hypothetical protein)	826	-	-	-	-	-	ABP01107	-	-	-
ABP01123(hypothetical protein)	827	-	-	-	-	-	ABP01123	-	-	-
ABP01131(hypothetical protein)	828	-	-	-	-	-	ABP01131	-	-	-
ABP01119(hypothetical protein)	829	-	-	-	-	-	ABP01119	-	-	-
ABP01117(hypothetical protein)	830	-	-	-	-	-	ABP01117	-	-	-
AAZ54028(hypothetical protein)	831	-	-	-	-	-	AAZ54028	-	-	-
ABP01104(hypothetical protein)	832	-	-	-	-	-	ABP01104	-	-	-
ABP01106(hypothetical protein)	833	-	-	-	-	-	ABP01106	-	-	-
ABP01105(hypothetical protein)	834	-	-	-	-	-	ABP01105	-	-	-
AAZ53815(hypothetical protein)	835	-	-	-	-	-	AAZ53815	-	-	-
ABP01112(hypothetical protein)	836	-	-	-	-	-	ABP01112	-	-	-
AAZ53813(hypothetical protein)	837	-	-	-	-	-	AAZ53813	-	-	-
ABP01111(hypothetical protein)	838	-	-	-	-	-	ABP01111	-	-	-
ABP01121(hypothetical protein)	839	-	-	-	-	-	ABP01121	-	-	-
ABP01126(hypothetical protein)	840	-	-	-	-	-	ABP01126	-	-	-
AAZ53694(putative transposase)	841	-	-	-	-	-	AAZ53694	-	-	-
AAZ53781(conserved hypothetical protein)	842	-	-	-	-	-	AAZ53781	-	-	-
AAZ53922(hypothetical protein)	843	-	-	-	-	-	AAZ53922	-	-	-
ABP01124(hypothetical protein)	844	-	-	-	-	-	ABP01124	-	-	-
ABP01120(hypothetical protein)	845	-	-	-	-	-	ABP01120	-	-	-
ABP01125(hypothetical protein)	846	-	-	-	-	-	ABP01125	-	-	-
AAZ44526(hypothetical protein)	847	-	-	-	-	-	-	AAZ44526	-	-
ABO93479(hypothetical protein)	848	-	-	-	-	-	-	ABO93479	-	-
ABO93471(hypothetical protein)	849	-	-	-	-	-	-	ABO93471	-	-
ABO93485(hypothetical protein)	850	-	-	-	-	-	-	ABO93485	-	-
AAZ44747(putative ABC transporter ATP-binding - Pr1)	851	-	-	-	-	-	-	AAZ44747	-	-
AAZ44421(conserved hypothetical protein)	852	-	-	-	-	-	-	AAZ44421	-	-
AAZ44607(hypothetical protein)	853	-	-	-	-	-	-	AAZ44607	-	-
ABO93477(hypothetical protein)	854	-	-	-	-	-	-	ABO93477	-	-
AAZ44602(hypothetical protein)	855	-	-	-	-	-	-	AAZ44602	-	-
AAZ44476(hypothetical protein)	856	-	-	-	-	-	-	AAZ44476	-	-
AAZ44383(hypothetical protein)	857	-	-	-	-	-	-	AAZ44383	-	-
AAZ44653(conserved hypothetical protein)	858	-	-	-	-	-	-	AAZ44653	-	-
AAZ44207(hypothetical protein)	859	-	-	-	-	-	-	AAZ44207	-	-
AAZ44632(hypothetical protein)	860	-	-	-	-	-	-	AAZ44632	-	-
ASU14046(Chromosome partition protein Smc)	861	-	-	-	-	-	-	-	ASU14046	-
ASU14238(hypothetical protein)	862	-	-	-	-	-	-	-	ASU14238	-
ASU14074(hypothetical protein)	863	-	-	-	-	-	-	-	ASU14074	-
ASU14792(hypothetical protein)	864	-	-	-	-	-	-	-	ASU14792	-
ASU14087(Ribonuclease J 2)	865	-	-	-	-	-	-	-	ASU14087	-
ASU14566(hypothetical protein)	866	-	-	-	-	-	-	-	ASU14566	-
ASU13923(hypothetical protein)	867	-	-	-	-	-	-	-	ASU13923	-
ASU14465(hypothetical protein)	868	-	-	-	-	-	-	-	ASU14465	-
ASU14118(Isoleucine--tRNA ligase)	869	-	-	-	-	-	-	-	ASU14118	-
ASU14251(hypothetical protein)	870	-	-	-	-	-	-	-	ASU14251	-
ASU14678(hypothetical protein)	871	-	-	-	-	-	-	-	ASU14678	-
ASU14715(hypothetical protein)	872	-	-	-	-	-	-	-	ASU14715	-
ASU14603(hypothetical protein)	873	-	-	-	-	-	-	-	ASU14603	-
ASU14067(hypothetical protein)	874	-	-	-	-	-	-	-	ASU14067	-
ASU14057(hypothetical protein)	875	-	-	-	-	-	-	-	ASU14057	-
ASU14028(Cysteine--tRNA ligase)	876	-	-	-	-	-	-	-	ASU14028	-
ASU14567(hypothetical protein)	877	-	-	-	-	-	-	-	ASU14567	-
ASU14416(Lipoate--protein ligase 2)	878	-	-	-	-	-	-	-	ASU14416	-
ASU14683(hypothetical protein)	879	-	-	-	-	-	-	-	ASU14683	-
ASU14408(hypothetical protein)	880	-	-	-	-	-	-	-	ASU14408	-
ASU14189(hypothetical protein)	881	-	-	-	-	-	-	-	ASU14189	-
ASU14753(hypothetical protein)	882	-	-	-	-	-	-	-	ASU14753	-
ASU14598(hypothetical protein)	883	-	-	-	-	-	-	-	ASU14598	-
ASU13945(hypothetical protein)	884	-	-	-	-	-	-	-	ASU13945	-
ASU13947(PTS system glucoside-specific EIICBA component)	885	-	-	-	-	-	-	-	ASU13947	-
ASU14677(Lipoprotein-releasing system ATP-binding protein LolD)	886	-	-	-	-	-	-	-	ASU14677	-
ASU14305(Small ribosomal subunit biogenesis GTPase RsgA)	887	-	-	-	-	-	-	-	ASU14305	-
ASU14129(putative cardiolipin synthase YwiE)	888	-	-	-	-	-	-	-	ASU14129	-
ASU14146(ATP synthase gamma chain)	889	-	-	-	-	-	-	-	ASU14146	-
ASU14732(hypothetical protein)	890	-	-	-	-	-	-	-	ASU14732	-
ASU14052(hypothetical protein)	891	-	-	-	-	-	-	-	ASU14052	-
ASU14789(hypothetical protein)	892	-	-	-	-	-	-	-	ASU14789	-
ASU14069(Valine--tRNA ligase)	893	-	-	-	-	-	-	-	ASU14069	-
ASU14443(hypothetical protein)	894	-	-	-	-	-	-	-	ASU14443	-
ASU14721(Sugar phosphatase YbiV)	895	-	-	-	-	-	-	-	ASU14721	-
ASU14768(hypothetical protein)	896	-	-	-	-	-	-	-	ASU14768	-
ASU14467(hypothetical protein)	897	-	-	-	-	-	-	-	ASU14467	-
ASU14125(Ribonuclease R)	898	-	-	-	-	-	-	-	ASU14125	-
ASU14600(hypothetical protein)	899	-	-	-	-	-	-	-	ASU14600	-
ASU14781(DNA polymerase III PolC-type)	900	-	-	-	-	-	-	-	ASU14781	-
ASU14128(hypothetical protein)	901	-	-	-	-	-	-	-	ASU14128	-
ASU14562(hypothetical protein)	902	-	-	-	-	-	-	-	ASU14562	-
ASU14158(hypothetical protein)	903	-	-	-	-	-	-	-	ASU14158	-
ASU13958(Translation initiation factor IF-2)	904	-	-	-	-	-	-	-	ASU13958	-
ASU14468(hypothetical protein)	905	-	-	-	-	-	-	-	ASU14468	-
ASU14012(hypothetical protein)	906	-	-	-	-	-	-	-	ASU14012	-
ASU14024(tRNA N6-adenosine threonylcarbamoyltransferase)	907	-	-	-	-	-	-	-	ASU14024	-
ASU14681(hypothetical protein)	908	-	-	-	-	-	-	-	ASU14681	-
ASU14650(hypothetical protein)	909	-	-	-	-	-	-	-	ASU14650	-
ASU14471(Ribosome-binding ATPase YchF)	910	-	-	-	-	-	-	-	ASU14471	-
ASU14464(Restriction enzyme BgcI subunit alpha)	911	-	-	-	-	-	-	-	ASU14464	-
ASU14635(ATP-dependent DNA helicase PcrA)	912	-	-	-	-	-	-	-	ASU14635	-
ASU14541(hypothetical protein)	913	-	-	-	-	-	-	-	ASU14541	-
ASU14172(Chaperone protein DnaJ)	914	-	-	-	-	-	-	-	ASU14172	-
ASU13948(PTS system glucose-specific EIICBA component)	915	-	-	-	-	-	-	-	ASU13948	-
ASU14247(hypothetical protein)	916	-	-	-	-	-	-	-	ASU14247	-
ASU14248(hypothetical protein)	917	-	-	-	-	-	-	-	ASU14248	-
ASU14547(hypothetical protein)	918	-	-	-	-	-	-	-	ASU14547	-
ASU14414(hypothetical protein)	919	-	-	-	-	-	-	-	ASU14414	-
ASU14738(hypothetical protein)	920	-	-	-	-	-	-	-	ASU14738	-
ASU14007(Membrane-associated lipoprotein)	921	-	-	-	-	-	-	-	ASU14007	-
ASU14539(hypothetical protein)	922	-	-	-	-	-	-	-	ASU14539	-
ASU14788(hypothetical protein)	923	-	-	-	-	-	-	-	ASU14788	-
ASU14519(hypothetical protein)	924	-	-	-	-	-	-	-	ASU14519	-
ASU14463(hypothetical protein)	925	-	-	-	-	-	-	-	ASU14463	-
ASU14596(hypothetical protein)	926	-	-	-	-	-	-	-	ASU14596	-
ASU14740(Asparagine--tRNA ligase)	927	-	-	-	-	-	-	-	ASU14740	-
ASU14537(hypothetical protein)	928	-	-	-	-	-	-	-	ASU14537	-
ASU14538(hypothetical protein)	929	-	-	-	-	-	-	-	ASU14538	-
ASU14051(hypothetical protein)	930	-	-	-	-	-	-	-	ASU14051	-
ASU14220(hypothetical protein)	931	-	-	-	-	-	-	-	ASU14220	-
ASU14697(hypothetical protein)	932	-	-	-	-	-	-	-	ASU14697	-
ASU14308(hypothetical protein)	933	-	-	-	-	-	-	-	ASU14308	-
ASU14563(Putative ABC transporter ATP-binding protein MG187)	934	-	-	-	-	-	-	-	ASU14563	-
ASU14509(hypothetical protein)	935	-	-	-	-	-	-	-	ASU14509	-
ASU14614(hypothetical protein)	936	-	-	-	-	-	-	-	ASU14614	-
ASU14521(hypothetical protein)	937	-	-	-	-	-	-	-	ASU14521	-
ASU14180(Elongation factor G)	938	-	-	-	-	-	-	-	ASU14180	-
ASU14667(hypothetical protein)	939	-	-	-	-	-	-	-	ASU14667	-
ASU14622(Ribosomal RNA small subunit methyltransferase H)	940	-	-	-	-	-	-	-	ASU14622	-
ASU14680(hypothetical protein)	941	-	-	-	-	-	-	-	ASU14680	-
ASU14492(NADPH dehydrogenase)	942	-	-	-	-	-	-	-	ASU14492	-
ASU14746(hypothetical protein)	943	-	-	-	-	-	-	-	ASU14746	-
ASU14771(Lon protease 1)	944	-	-	-	-	-	-	-	ASU14771	-
ASU14394(hypothetical protein)	945	-	-	-	-	-	-	-	ASU14394	-
ASU14656(hypothetical protein)	946	-	-	-	-	-	-	-	ASU14656	-
ASU14661(hypothetical protein)	947	-	-	-	-	-	-	-	ASU14661	-
ASU14575(hypothetical protein)	948	-	-	-	-	-	-	-	ASU14575	-
ASU14350(50S ribosomal protein L3)	949	-	-	-	-	-	-	-	ASU14350	-
ASU14317(hypothetical protein)	950	-	-	-	-	-	-	-	ASU14317	-
ASU14669(hypothetical protein)	951	-	-	-	-	-	-	-	ASU14669	-
ASU14171(Chaperone protein DnaK)	952	-	-	-	-	-	-	-	ASU14171	-
ASU14570(hypothetical protein)	953	-	-	-	-	-	-	-	ASU14570	-
ASU14079(hypothetical protein)	954	-	-	-	-	-	-	-	ASU14079	-
ASU14460(hypothetical protein)	955	-	-	-	-	-	-	-	ASU14460	-
ASU14055(hypothetical protein)	956	-	-	-	-	-	-	-	ASU14055	-
ASU14574(Ascorbate-specific PTS system EIIC component)	957	-	-	-	-	-	-	-	ASU14574	-
ASU14375(hypothetical protein)	958	-	-	-	-	-	-	-	ASU14375	-
ASU14201(hypothetical protein)	959	-	-	-	-	-	-	-	ASU14201	-
ASU14433(SsrA-binding protein)	960	-	-	-	-	-	-	-	ASU14433	-
ASU14053(hypothetical protein)	961	-	-	-	-	-	-	-	ASU14053	-
ASU14110(hypothetical protein)	962	-	-	-	-	-	-	-	ASU14110	-
ASU14048(Chromosome partition protein Smc)	963	-	-	-	-	-	-	-	ASU14048	-
ASU14607(hypothetical protein)	964	-	-	-	-	-	-	-	ASU14607	-
ASU14263(hypothetical protein)	965	-	-	-	-	-	-	-	ASU14263	-
ASU14072(hypothetical protein)	966	-	-	-	-	-	-	-	ASU14072	-
ASU14165(hypothetical protein)	967	-	-	-	-	-	-	-	ASU14165	-
ASU14670(hypothetical protein)	968	-	-	-	-	-	-	-	ASU14670	-
ASU13999(DNA-directed RNA polymerase subunit beta)	969	-	-	-	-	-	-	-	ASU13999	-
ASU14743(Putrescine export system ATP-binding protein SapD)	970	-	-	-	-	-	-	-	ASU14743	-
ASU14459(hypothetical protein)	971	-	-	-	-	-	-	-	ASU14459	-
ASU14366(5-amino-6-(5-phospho-D-ribitylamino)uracil phosphatase YcsE)	972	-	-	-	-	-	-	-	ASU14366	-
ASU14417(hypothetical protein)	973	-	-	-	-	-	-	-	ASU14417	-
ASU13989(hypothetical protein)	974	-	-	-	-	-	-	-	ASU13989	-
ASU14579(Putative ABC transporter ATP-binding protein MG187)	975	-	-	-	-	-	-	-	ASU14579	-
ASU14316(hypothetical protein)	976	-	-	-	-	-	-	-	ASU14316	-
ASU14405(hypothetical protein)	977	-	-	-	-	-	-	-	ASU14405	-
ASU14461(hypothetical protein)	978	-	-	-	-	-	-	-	ASU14461	-
ASU14573(hypothetical protein)	979	-	-	-	-	-	-	-	ASU14573	-
ASU14535(hypothetical protein)	980	-	-	-	-	-	-	-	ASU14535	-
ASU14222(hypothetical protein)	981	-	-	-	-	-	-	-	ASU14222	-
ASU14006(Membrane-associated lipoprotein)	982	-	-	-	-	-	-	-	ASU14006	-
ASU14250(hypothetical protein)	983	-	-	-	-	-	-	-	ASU14250	-
ASU14029(Cysteine--tRNA ligase)	984	-	-	-	-	-	-	-	ASU14029	-
ASU14277(hypothetical protein)	985	-	-	-	-	-	-	-	ASU14277	-
ASU14604(hypothetical protein)	986	-	-	-	-	-	-	-	ASU14604	-
ASU14714(hypothetical protein)	987	-	-	-	-	-	-	-	ASU14714	-
ASU14725(hypothetical protein)	988	-	-	-	-	-	-	-	ASU14725	-
ASU14733(hypothetical protein)	989	-	-	-	-	-	-	-	ASU14733	-
ASU13986(Galactose/methyl galactoside import ATP-binding protein MglA)	990	-	-	-	-	-	-	-	ASU13986	-
ASU14542(5-amino-6-(5-phospho-D-ribitylamino)uracil phosphatase YcsE)	991	-	-	-	-	-	-	-	ASU14542	-
ASU13959(Translation initiation factor IF-2)	992	-	-	-	-	-	-	-	ASU13959	-
ASU14153(Signal recognition particle protein)	993	-	-	-	-	-	-	-	ASU14153	-
ASU14591(hypothetical protein)	994	-	-	-	-	-	-	-	ASU14591	-
ASU14270(hypothetical protein)	995	-	-	-	-	-	-	-	ASU14270	-
ASU14217(hypothetical protein)	996	-	-	-	-	-	-	-	ASU14217	-
ASU14450(DNA topoisomerase 1)	997	-	-	-	-	-	-	-	ASU14450	-
ASU14706(Phosphoenolpyruvate-protein phosphotransferase)	998	-	-	-	-	-	-	-	ASU14706	-
ASU14472(Ribosome-binding ATPase YchF)	999	-	-	-	-	-	-	-	ASU14472	-
ASU14292(Peptide chain release factor 1)	1000	-	-	-	-	-	-	-	ASU14292	-
ASU14058(hypothetical protein)	1001	-	-	-	-	-	-	-	ASU14058	-
ASU14188(hypothetical protein)	1002	-	-	-	-	-	-	-	ASU14188	-
ASU14109(hypothetical protein)	1003	-	-	-	-	-	-	-	ASU14109	-
ASU14663(hypothetical protein)	1004	-	-	-	-	-	-	-	ASU14663	-
ASU14679(putative ABC transporter permease MG468)	1005	-	-	-	-	-	-	-	ASU14679	-
ASU14169(Chaperone protein DnaK)	1006	-	-	-	-	-	-	-	ASU14169	-
ASU14005(Membrane-associated lipoprotein)	1007	-	-	-	-	-	-	-	ASU14005	-
ASU14665(hypothetical protein)	1008	-	-	-	-	-	-	-	ASU14665	-
ASU14577(hypothetical protein)	1009	-	-	-	-	-	-	-	ASU14577	-
ASU14332(50S ribosomal protein L15)	1010	-	-	-	-	-	-	-	ASU14332	-
ASU14195(hypothetical protein)	1011	-	-	-	-	-	-	-	ASU14195	-
ASU14056(hypothetical protein)	1012	-	-	-	-	-	-	-	ASU14056	-
ASU14676(hypothetical protein)	1013	-	-	-	-	-	-	-	ASU14676	-
ASU14750(Dihydrolipoyl dehydrogenase)	1014	-	-	-	-	-	-	-	ASU14750	-
ASU14101(hypothetical protein)	1015	-	-	-	-	-	-	-	ASU14101	-
ASU14749(hypothetical protein)	1016	-	-	-	-	-	-	-	ASU14749	-
ASU14470(Ribosome-binding ATPase YchF)	1017	-	-	-	-	-	-	-	ASU14470	-
ASU14561(Putative ABC transporter ATP-binding protein MG187)	1018	-	-	-	-	-	-	-	ASU14561	-
ASU14418(Lipoate--protein ligase 1)	1019	-	-	-	-	-	-	-	ASU14418	-
ASU14008(Type-2 restriction enzyme MboI)	1020	-	-	-	-	-	-	-	ASU14008	-
ASU14518(hypothetical protein)	1021	-	-	-	-	-	-	-	ASU14518	-
ASU14794(Spermidine/putrescine import ATP-binding protein PotA)	1022	-	-	-	-	-	-	-	ASU14794	-
ASU14737(hypothetical protein)	1023	-	-	-	-	-	-	-	ASU14737	-
ASU14143(ATP synthase subunit alpha)	1024	-	-	-	-	-	-	-	ASU14143	-
ASU14130(Cardiolipin synthase)	1025	-	-	-	-	-	-	-	ASU14130	-
ASU14285(Carboxylesterase YbfK)	1026	-	-	-	-	-	-	-	ASU14285	-
ASU14736(hypothetical protein)	1027	-	-	-	-	-	-	-	ASU14736	-
ASU14351(50S ribosomal protein L3)	1028	-	-	-	-	-	-	-	ASU14351	-
ASU14668(hypothetical protein)	1029	-	-	-	-	-	-	-	ASU14668	-
ASU14380(hypothetical protein)	1030	-	-	-	-	-	-	-	ASU14380	-
ASU14209(hypothetical protein)	1031	-	-	-	-	-	-	-	ASU14209	-
ASU14592(hypothetical protein)	1032	-	-	-	-	-	-	-	ASU14592	-
ASU14439(Phenylalanine--tRNA ligase beta subunit)	1033	-	-	-	-	-	-	-	ASU14439	-
ASU14682(hypothetical protein)	1034	-	-	-	-	-	-	-	ASU14682	-
ASU14193(hypothetical protein)	1035	-	-	-	-	-	-	-	ASU14193	-
ASU14010(hypothetical protein)	1036	-	-	-	-	-	-	-	ASU14010	-
ASU13995(hypothetical protein)	1037	-	-	-	-	-	-	-	ASU13995	-
ASU14540(Dephospho-CoA kinase)	1038	-	-	-	-	-	-	-	ASU14540	-
ASU14170(Chaperone protein DnaK)	1039	-	-	-	-	-	-	-	ASU14170	-
ASU14520(hypothetical protein)	1040	-	-	-	-	-	-	-	ASU14520	-
ASU14447(CTP synthase)	1041	-	-	-	-	-	-	-	ASU14447	-
ASU14004(hypothetical protein)	1042	-	-	-	-	-	-	-	ASU14004	-
ASU14581(hypothetical protein)	1043	-	-	-	-	-	-	-	ASU14581	-
ASU14080(tRNA uridine 5-carboxymethylaminomethyl modification enzyme MnmG)	1044	-	-	-	-	-	-	-	ASU14080	-
ASU14155(Glycine--tRNA ligase)	1045	-	-	-	-	-	-	-	ASU14155	-
ASU14160(hypothetical protein)	1046	-	-	-	-	-	-	-	ASU14160	-
ASU14517(hypothetical protein)	1047	-	-	-	-	-	-	-	ASU14517	-
ASU14237(hypothetical protein)	1048	-	-	-	-	-	-	-	ASU14237	-
ASU14144(ATP synthase subunit alpha)	1049	-	-	-	-	-	-	-	ASU14144	-
ASU14088(Ribonuclease J2)	1050	-	-	-	-	-	-	-	ASU14088	-
ASU14359(hypothetical protein)	1051	-	-	-	-	-	-	-	ASU14359	-
ASU14023(tRNA N6-adenosine threonylcarbamoyltransferase)	1052	-	-	-	-	-	-	-	ASU14023	-
ASU14466(hypothetical protein)	1053	-	-	-	-	-	-	-	ASU14466	-
ASU14595(hypothetical protein)	1054	-	-	-	-	-	-	-	ASU14595	-
OWY73816(ribonucleoside-diphosphate reductase)	1055	-	-	-	-	-	-	-	-	OWY73816
OWY73580(hypothetical protein)	1056	-	-	-	-	-	-	-	-	OWY73580
OWY73566(methylmalonate-semialdehyde dehydrogenase)	1057	-	-	-	-	-	-	-	-	OWY73566
OWY73748(hypothetical protein)	1058	-	-	-	-	-	-	-	-	OWY73748
OWY73791(hypothetical protein)	1059	-	-	-	-	-	-	-	-	OWY73791
OWY73902(substrate-specific component FolT of folate ECF transporter)	1060	-	-	-	-	-	-	-	-	OWY73902
OWY73579(hypothetical protein)	1061	-	-	-	-	-	-	-	-	OWY73579
OWY73551(hypothetical protein)	1062	-	-	-	-	-	-	-	-	OWY73551
OWY74118(hypothetical protein)	1063	-	-	-	-	-	-	-	-	OWY74118
OWY73582(hypothetical protein)	1064	-	-	-	-	-	-	-	-	OWY73582
OWY74222(NADH oxidase)	1065	-	-	-	-	-	-	-	-	OWY74222
OWY74119(hypothetical protein)	1066	-	-	-	-	-	-	-	-	OWY74119
OWY74229(amino acid permease)	1067	-	-	-	-	-	-	-	-	OWY74229
OWY73796(hypothetical protein)	1068	-	-	-	-	-	-	-	-	OWY73796
OWY73599(hypothetical protein)	1069	-	-	-	-	-	-	-	-	OWY73599
OWY73987(pullulanase)	1070	-	-	-	-	-	-	-	-	OWY73987
OWY73974(hypothetical protein)	1071	-	-	-	-	-	-	-	-	OWY73974
OWY73553(hypothetical protein)	1072	-	-	-	-	-	-	-	-	OWY73553
OWY73573(hypothetical protein)	1073	-	-	-	-	-	-	-	-	OWY73573
OWY74056(hypothetical protein)	1074	-	-	-	-	-	-	-	-	OWY74056
OWY73595(hypothetical protein)	1075	-	-	-	-	-	-	-	-	OWY73595
OWY73964(hypothetical protein)	1076	-	-	-	-	-	-	-	-	OWY73964
OWY73771(sugar ABC transporter ATP-binding protein)	1077	-	-	-	-	-	-	-	-	OWY73771
OWY73596(hypothetical protein)	1078	-	-	-	-	-	-	-	-	OWY73596
OWY73635(hypothetical protein)	1079	-	-	-	-	-	-	-	-	OWY73635
OWY73536(hypothetical protein)	1080	-	-	-	-	-	-	-	-	OWY73536
OWY73581(hypothetical protein)	1081	-	-	-	-	-	-	-	-	OWY73581
OWY74046(PTS ascorbate transporter subunit IIC)	1082	-	-	-	-	-	-	-	-	OWY74046
OWY73583(hypothetical protein)	1083	-	-	-	-	-	-	-	-	OWY73583
OWY74075(nuclease)	1084	-	-	-	-	-	-	-	-	OWY74075
OWY73886(hypothetical protein)	1085	-	-	-	-	-	-	-	-	OWY73886
OWY73601(hypothetical protein)	1086	-	-	-	-	-	-	-	-	OWY73601
OWY73555(hypothetical protein)	1087	-	-	-	-	-	-	-	-	OWY73555
OWY73851(AAA family ATPase)	1088	-	-	-	-	-	-	-	-	OWY73851
OWY73546(hypothetical protein)	1089	-	-	-	-	-	-	-	-	OWY73546
OWY73547(hypothetical protein)	1090	-	-	-	-	-	-	-	-	OWY73547
OWY73916(nucleotide exchange factor GrpE)	1091	-	-	-	-	-	-	-	-	OWY73916
OWY73539(hypothetical protein)	1092	-	-	-	-	-	-	-	-	OWY73539
OWY73798(hypothetical protein)	1093	-	-	-	-	-	-	-	-	OWY73798
OWY73697(hypothetical protein)	1094	-	-	-	-	-	-	-	-	OWY73697
OWY74037(hypothetical protein)	1095	-	-	-	-	-	-	-	-	OWY74037
OWY74033(PTS mannose transporter subunit IIB)	1096	-	-	-	-	-	-	-	-	OWY74033
OWY73552(hypothetical protein)	1097	-	-	-	-	-	-	-	-	OWY73552
OWY74205(hypothetical protein)	1098	-	-	-	-	-	-	-	-	OWY74205
OWY73584(hypothetical protein)	1099	-	-	-	-	-	-	-	-	OWY73584
OWY73850(hypothetical protein)	1100	-	-	-	-	-	-	-	-	OWY73850
OWY73841(alanine--tRNA ligase)	1101	-	-	-	-	-	-	-	-	OWY73841
OWY73578(hypothetical protein)	1102	-	-	-	-	-	-	-	-	OWY73578
OWY73570(hypothetical protein)	1103	-	-	-	-	-	-	-	-	OWY73570
OWY73548(hypothetical protein)	1104	-	-	-	-	-	-	-	-	OWY73548
OWY73707(ribonuclease III)	1105	-	-	-	-	-	-	-	-	OWY73707
OWY73538(hypothetical protein)	1106	-	-	-	-	-	-	-	-	OWY73538
OWY73980(ABC transporter ATP-binding protein)	1107	-	-	-	-	-	-	-	-	OWY73980
OWY73988(30S ribosomal protein S4)	1108	-	-	-	-	-	-	-	-	OWY73988
OWY74000(hypothetical protein)	1109	-	-	-	-	-	-	-	-	OWY74000
OWY73840(hypothetical protein)	1110	-	-	-	-	-	-	-	-	OWY73840
OWY73888(hypothetical protein)	1111	-	-	-	-	-	-	-	-	OWY73888
OWY74053(transferase)	1112	-	-	-	-	-	-	-	-	OWY74053
OWY74100(hypothetical protein)	1113	-	-	-	-	-	-	-	-	OWY74100
OWY74232(30S ribosomal protein S7)	1114	-	-	-	-	-	-	-	-	OWY74232
OWY73912(nucleotide exchange factor GrpE)	1115	-	-	-	-	-	-	-	-	OWY73912
OWY73843(hypothetical protein)	1116	-	-	-	-	-	-	-	-	OWY73843
OWY73793(hypothetical protein)	1117	-	-	-	-	-	-	-	-	OWY73793
OWY73892(hypothetical protein)	1118	-	-	-	-	-	-	-	-	OWY73892
OWY73585(hypothetical protein)	1119	-	-	-	-	-	-	-	-	OWY73585
OWY73559(serine protease)	1120	-	-	-	-	-	-	-	-	OWY73559
OWY73818(single-stranded DNA-binding protein)	1121	-	-	-	-	-	-	-	-	OWY73818
OWY73986(ABC transporter ATP-binding protein)	1122	-	-	-	-	-	-	-	-	OWY73986
OWY73543(RNA pseudouridine synthase)	1123	-	-	-	-	-	-	-	-	OWY73543
OWY73541(hypothetical protein)	1124	-	-	-	-	-	-	-	-	OWY73541
OWY73542(hypothetical protein)	1125	-	-	-	-	-	-	-	-	OWY73542
OWY73623(hypothetical protein)	1126	-	-	-	-	-	-	-	-	OWY73623
OWY73550(hypothetical protein)	1127	-	-	-	-	-	-	-	-	OWY73550
OWY73914(thiol reductase thioredoxin)	1128	-	-	-	-	-	-	-	-	OWY73914
OWY73881(hypothetical protein)	1129	-	-	-	-	-	-	-	-	OWY73881
OWY73558(serine protease)	1130	-	-	-	-	-	-	-	-	OWY73558
OWY74237(elongation factor 4)	1131	-	-	-	-	-	-	-	-	OWY74237
OWY73895(chromosomal replication initiation protein DnaA)	1132	-	-	-	-	-	-	-	-	OWY73895
OWY73757(hypothetical protein)	1133	-	-	-	-	-	-	-	-	OWY73757
OWY73710(hypothetical protein)	1134	-	-	-	-	-	-	-	-	OWY73710
OWY73889(hypothetical protein)	1135	-	-	-	-	-	-	-	-	OWY73889
OWG15511(50S ribosomal protein L36)	1136	OWG15511	-	-	-	-	-	-	-	-
ADQ90900(50S ribosomal protein L36)	1137	-	ADQ90900	-	-	-	-	-	-	-
AGM21914(50S ribosomal protein L36)	1138	-	-	AGM21914	-	-	-	-	-	-
AAV27442(hypothetical protein)	1139	-	-	-	AAV27442	-	-	-	-	-
AGQ50802(50S ribosomal protein L36)	1140	-	-	-	-	AGQ50802	-	-	-	-
ABP01097(hypothetical protein)	1141	-	-	-	-	-	ABP01097	-	-	-
AAZ53909(hypothetical protein)	1142	-	-	-	-	-	AAZ53909	-	-	-
AAZ53545(50S ribosomal protein L36)	1143	-	-	-	-	-	AAZ53545	-	-	-
AAZ44258(50S ribosomal protein L36)	1144	-	-	-	-	-	-	AAZ44258	-	-
ASU14693(hypothetical protein)	1145	-	-	-	-	-	-	-	ASU14693	-
ASU14593(hypothetical protein)	1146	-	-	-	-	-	-	-	ASU14593	-
ASU14766(hypothetical protein)	1147	-	-	-	-	-	-	-	ASU14766	-
ASU14699(hypothetical protein)	1148	-	-	-	-	-	-	-	ASU14699	-
ASU14258(hypothetical protein)	1149	-	-	-	-	-	-	-	ASU14258	-
ASU14260(hypothetical protein)	1150	-	-	-	-	-	-	-	ASU14260	-
ASU14327(50S ribosomal protein L36)	1151	-	-	-	-	-	-	-	ASU14327	-
OWY73619(50S ribosomal protein L36)	1152	-	-	-	-	-	-	-	-	OWY73619
